# Supplementary material for: The RNA-binding protein CSDE1 promotes hematopoietic stem and progenitor cell generation via translational control of Wnt signaling
Source: Development. 2023 Oct 24;150(21):dev201890. doi: 10.1242/dev.201890 (PMC10652045; doi:10.1242/dev.201890)
Supplement: Table S1. The primers for plasmid construction, genotyping and qPCR. [file develop-150-201890-TableS1.xlsx]

## Sheet: Table S1
Table S1. The primers for plasmid construction, genotyping and qPCR.
Name	Primer sequence (5'-3')	Used in Experiment
hCSDE1-F	TATTATCTCGAG ATGGAGAACGTTTTTACT	mRNA overexpression
hCSDE1-R	TATTATTCTAGATTAGTCAATGACACCAGC	mRNA overexpression
egfp-mRNA-F	TATTATCTCGAG atggtgagcaagggcgaggagctg	mRNA overexpression
egfp-mRNA-R	TATTATTCTAGA CTActtgtacagctcgtccatgccgag	mRNA overexpression
ctnnb1-F	gctgtacaagATGGCTACCCAGTCTGAC	mRNA overexpression
ctnnb1-R	gttctagaggTAAATTTAAAGTCCATTTTATTTAGCC	mRNA overexpression
egfp fused with ctnnb1-F	ccatcgattcATGGTGAGCAAGGGCGAG	mRNA overexpression
egfp fused with ctnnb1-R	gggtagccatCTTGTACAGCTCGTCCATGC	mRNA overexpression
pCS2+-ctnnb1-vector-F	tttaaatttaCCTCTAGAACTATAGTGAGTCG	mRNA overexpression
pCS2+-ctnnb1-vector -R	tgctcaccatGAATCGATGGGATCCTGC	mRNA overexpression
flag-hCSDE1-EGFP-F	gatgatgacaagATGGAGAACGTTTTTACTG	plasmid constrction
flag-hCSDE1-EGFP-R	gaaagctgggtcGTCAATGACACCAGCTTG	plasmid constrction
flag-dn2-hCSDE1-EGFP -F	TTTGGCGCT ATTGAA AGAGGTGATGTTGTAAAAGAGATATTCTTTCA	plasmid constrction
flag-dn2-hCSDE1-EGFP -R	TTCAATAGCGCCAAATGCCTCCTTCATGGCACAAACTACTCCCTG	plasmid constrction
flag-CA-tcf-tdTomato-F	cgatgatgacaagGAATTCGCCGCCATGGCTC	plasmid constrction
flag-CA-tcf-tdTomato-R	agaaagctgggtcTCTAGATCAGTCACTGGATCTGGTC	plasmid constrction
csde1-F	GCAGTCAGTTGTATAGGTGCAA	genotyping
csde1-R	CCACATCGTCTCCAGCTTGT	genotyping
larp1-F	CAGGAGCATCTGAGCAAGTTC	qPCR
larp1-R	GTGTCTCTTACGCACACCGTC	qPCR
dazl-F	TGGATTGTGGAGTGCAGACT	qPCR
dazl-R	GTCCACTGCTCCAAGTTGCT	qPCR
paip1-F	CGAGAAGACTATTTCCCTGATGC	qPCR
paip1-R	TTTCATCCTCATCACCGCACA	qPCR
csde1-F	GCTCCTCGTCTCGTCATCATT	qPCR
csde1-R	AAGGACAAGAGGGGTGAACA	qPCR
kdrl-F	GAGAACGGAACCAACAAGATCCACGAG	qPCR
kdrl-R	CCCTCCAGCAGAACTGACTCCTTAC	qPCR
cmyb-F	TGATGCTTCCCAACACAGAG	qPCR
cmyb-R	TTCAGAGGGAATCGTCTGCT	qPCR
runx1-F	CGTCTTCACAAACCCTCCTCAA	qPCR
runx1-R	GCTTTACTGCTTCATCCGGCT	qPCR
rag1-F	AGAGGACAGTGGGTAAAGA	qPCR
rag1-R	ATGGGTTCAGGTGTTGGTT	qPCR
ctnnb1-F	CTGAGTGGCAAAGGCAAC	qPCR
ctnnb1-R	CGAACTGTGTGGAAGGTATCT	qPCR
axin2-F	GACAAGAGTCACCCAGTGCC	qPCR
axin2-R	GTACGTGACTACCGTCTCCG	qPCR
cyclinD1-F	GGAACTGCTGGCGCTTAAATA	qPCR
cyclinD1-R	GACTTGCGAGAGGAAGTTGG	qPCR
tcf3-F	CCCGGATCCAAACCTGGAAA	qPCR
tcf3-R	TGAATCTGAGATCATGCGGGT	qPCR
lef1-F	CTCTCTCGCCTCCCATTC	qPCR
lef1-R	GTCATCTGTCCAACTCCCC	qPCR
cdk2-F	TCGGAGAGGGAACATACGGA	qPCR
cdk2-R	ATGTTAGGGTGATTGAGCTCTT	qPCR
β-actin-F	GCTGTTTTCCCCTCCATTGTT	qPCR
β-actin-R	TCCCATGCCAACCATCACT	qPCR
Human GAPDH-F	ACAACTTTGGTATCGTGGAAGG	qPCR
Human GAPDH-R	GCCATCACGCCACAGTTTC	qPCR
Human FLK1-F	GTGATCGGAAATGACACTGGAG	qPCR
Human FLK1-R	CATGTTGGTCACTAACAGAAGCA	qPCR
Human RUNX1-F	TCTTCACAAACCCACCGCAA	qPCR
Human RUNX1-R	CTGCCGATGTCTTCGAGGTTC	qPCR
Human GATA2-F	CAGCAAGGCTCGTTCCTGTT	qPCR
Human GATA2-R	GGCTTGATGAGTGGTCGGT	qPCR
Human CMYB-F	ATCTCCCGAATCGAACAGATGT	qPCR
Human CMYB-R	TGCTTGGCAATAACAGACCAAC	qPCR
Human CSDE1-F	AAACCAGAATGACCCATTGCC	qPCR
Human CSDE1-R	ATTTGTCACGTCGGTCTGTTG	qPCR
Human CCND1-F	CAATGACCCCGCACGATTTC	qPCR
Human CCND1-R	CATGGAGGGCGGATTGGAA	qPCR
Human AXIN2-F	TACACTCCTTATTGGGCGATCA	qPCR
Human AXIN2-R	TTGGCTACTCGTAAAGTTTTGGT	qPCR
ctnnb1-RIP-qPCR-F	CCGGTCAGAATTTTTGGTGT	RIP-qPCR
ctnnb1-RIP-qPCR-R	TGGACTTCTCCAATTCTTGGTT	RIP-qPCR
ctnnb1-full length-F	ACGCACGCTGTAATACGACTCACTATAGGC GTGCTGCTGCTGCGCGAGCGCG	in vitro RNA pull-down assay
ctnnb1-full length-R	TAAATTTAAAGTCCATTTTATT	in vitro RNA pull-down assay
