# Supplementary material for: The RNA-binding protein CSDE1 promotes hematopoietic stem and progenitor cell generation via translational control of Wnt signaling
Source: Development. 2023 Oct 24;150(21):dev201890. doi: 10.1242/dev.201890 (PMC10652045; doi:10.1242/dev.201890)
Supplement: Table S2. The sequencing metrics for RNA-seq data. [file develop-150-201890-TableS2.xlsx]

## Sheet: Table S2
Table S2. The sequencing metrics for RNA-seq data.
Ensemble gene ID	Zebrafish_33_hpf.Bulk_RNA_seq.Sibling1	Zebrafish_33_hpf.Bulk_RNA_seq.Sibling2	Zebrafish_33_hpf.Bulk_RNA_seq.Csde1_Mutant1	Zebrafish_33_hpf.Bulk_RNA_seq.Csde1_Mutant2
ENSDARG00000000001	6.0393	5.97418	4.96672	6.93936
ENSDARG00000000002	11.8303	12.0056	12.1804	11.978
ENSDARG00000000018	11.7104	10.2166	11.8774	11.1288
ENSDARG00000000019	9.09355	9.31896	10.4197	10.3356
ENSDARG00000000068	9.66284	9.85332	10.7958	10.2655
ENSDARG00000000069	11.7212	11.9578	11.6351	11.8924
ENSDARG00000000086	7.0512	6.2988	6.63962	7.56266
ENSDARG00000000103	12.1495	11.9649	11.4862	11.0285
ENSDARG00000000142	0	4.67736	4.17865	5.79622
ENSDARG00000000151	7.4805	7.52525	8.57995	8.09723
ENSDARG00000000161	6.92045	7.83688	6.71385	6.99739
ENSDARG00000000175	8.85403	7.49385	7.79509	5.79622
ENSDARG00000000183	6.25198	6.2988	5.59632	4.8432
ENSDARG00000000189	8.38474	8.16653	7.18755	7.58806
ENSDARG00000000212	9.99515	10.5576	9.48043	10.1541
ENSDARG00000000229	9.08802	8.66356	8.64305	9.02422
ENSDARG00000000241	6.96938	8.29595	8.24651	8.98651
ENSDARG00000000324	4.96784	5.34543	5.8478	5.88087
ENSDARG00000000349	3.96578	3.93324	1.21169	6.72712
ENSDARG00000000369	7.44634	4.7214	4.62584	5.00282
ENSDARG00000000370	7.21232	7.0857	5.4735	5.14652
ENSDARG00000000380	5.67645	4.2662	5.8804	5.45339
ENSDARG00000000394	11.0763	11.1651	10.9429	10.8319
ENSDARG00000000423	5.96887	5.93731	8.27744	7.78213
ENSDARG00000000442	7.96361	7.66147	7.14794	6.8158
ENSDARG00000000460	2.63765	2.87678	4.62584	5.7293
ENSDARG00000000472	3.05528	4.32447	4.0698	4.01002
ENSDARG00000000476	7.42018	8.01553	7.93356	8.40297
ENSDARG00000000489	10.8476	10.5145	10.9215	10.9407
ENSDARG00000000503	9.37125	9.24734	8.15622	8.97211
ENSDARG00000000516	3.37875	1.75677	3.52716	3.35541
ENSDARG00000000529	8.73528	8.9949	9.05362	8.7871
ENSDARG00000000540	6.63221	7.82178	7.93356	8.12352
ENSDARG00000000542	8.69584	8.34252	8.67127	8.94534
ENSDARG00000000551	9.46166	9.02377	8.48245	9.04501
ENSDARG00000000563	7.98161	11.4483	7.86191	9.6963
ENSDARG00000000567	8.79757	7.67273	7.67944	7.34154
ENSDARG00000000568	9.34367	9.88875	10.0397	9.30261
ENSDARG00000000588	9.66284	9.32611	9.0027	8.72261
ENSDARG00000000606	3.05528	6.06243	4.77199	6.63263
ENSDARG00000000631	8.30597	8.94005	7.67944	8.34082
ENSDARG00000000638	0	4.4344	1.21169	0
ENSDARG00000000651	5.38339	6.06243	3.68312	6.46452
ENSDARG00000000656	2.04751	2.06093	4.17865	0
ENSDARG00000000666	10.0388	9.80808	8.95759	8.97693
ENSDARG00000000690	9.4723	9.69391	11.4233	11.1635
ENSDARG00000000729	11.6882	11.0189	11.0417	10.9045
ENSDARG00000000730	7.56251	7.58606	8.43934	8.14935
ENSDARG00000000747	4.2295	3.5974	6.49976	4.56482
ENSDARG00000000760	8.4335	8.9447	8.80887	8.64305
ENSDARG00000000767	10.7591	10.4651	13.1029	13.2243
ENSDARG00000000779	10.7968	10.4207	10.941	11.1042
ENSDARG00000000796	12.7775	12.1631	11.8551	11.5515
ENSDARG00000000804	10.5816	8.69151	9.87556	7.89328
ENSDARG00000000830	7.99349	8.28499	8.25275	8.60623
ENSDARG00000000837	6.45459	7.2675	7.82889	7.55624
ENSDARG00000000853	10.7849	10.478	10.4728	10.5341
ENSDARG00000000857	12.0943	11.3329	11.3276	10.7129
ENSDARG00000000861	9.54472	8.27763	8.45566	8.20787
ENSDARG00000000887	9.92402	10.0024	10.0858	9.35163
ENSDARG00000000906	9.1477	8.23649	11.2924	10.9401
ENSDARG00000000935	7.29141	7.19906	6.81849	7.51047
ENSDARG00000000943	8.2277	9.06495	8.08108	8.44875
ENSDARG00000000966	10.5806	10.4586	10.5045	10.2635
ENSDARG00000001014	11.3139	11.845	11.6201	11.2275
ENSDARG00000001015	7.87008	9.06921	8.47713	8.85406
ENSDARG00000001057	12.9445	12.2982	12.9104	12.7524
ENSDARG00000001127	4.51963	2.87678	1.21169	0
ENSDARG00000001129	11.6914	10.5184	10.8565	10.0528
ENSDARG00000001154	6.70624	2.31199	1.21169	0
ENSDARG00000001162	10.9638	10.3142	10.337	10.4264
ENSDARG00000001169	6.81732	7.00782	7.60337	6.85817
ENSDARG00000001210	10.0502	9.26604	9.40961	9.40977
ENSDARG00000001220	10.7424	10.113	11.3481	10.8937
ENSDARG00000001234	10.9464	11.653	10.7502	11.1598
ENSDARG00000001241	12.2222	11.0365	11.7016	11.3807
ENSDARG00000001244	13.0367	12.8845	12.4491	12.8462
ENSDARG00000001249	6.86981	6.96266	7.13449	6.33548
ENSDARG00000001259	3.64282	4.07577	3.15325	4.21956
ENSDARG00000001313	9.35292	8.36352	9.89563	9.35534
ENSDARG00000001354	5.9446	3.68897	5.7095	5.70629
ENSDARG00000001414	6.06204	5.99227	7.14794	6.8477
ENSDARG00000001431	6.4373	8.34252	4.96672	6.77214
ENSDARG00000001442	3.75869	6.35579	6.36803	6.32041
ENSDARG00000001447	6.291	7.36789	7.6608	7.02555
ENSDARG00000001452	10.6185	12.3096	12.0468	12.7638
ENSDARG00000001463	7.62492	10.6222	8.98408	9.61677
ENSDARG00000001470	7.34801	7.39534	6.69565	7.12435
ENSDARG00000001498	5.89481	7.06875	7.6131	7.3564
ENSDARG00000001549	4.70439	3.93324	6.00388	6.39426
ENSDARG00000001557	8.77021	8.06764	9.80514	8.82498
ENSDARG00000001558	10.5806	8.98591	10.4927	10.4308
ENSDARG00000001559	1.03185	0	5.43012	3.57457
ENSDARG00000001578	9.88152	10.5331	10.164	10.6562
ENSDARG00000001621	9.29652	9.61731	8.87507	9.00313
ENSDARG00000001634	8.6849	7.0516	7.53335	6.21021
ENSDARG00000001656	3.22606	5.64888	3.15325	3.67281
ENSDARG00000001676	6.86981	7.15959	5.33924	5.79622
ENSDARG00000001686	4.2295	4.7214	1.21169	1.42173
ENSDARG00000001710	7.4805	8.6264	8.46644	8.35569
ENSDARG00000001712	5.86926	5.60254	4.27987	2.59387
ENSDARG00000001721	10.2857	9.94207	9.02109	8.56205
ENSDARG00000001729	10.8353	10.7599	10.5432	10.4985
ENSDARG00000001733	8.56268	7.89572	6.4354	8.62476
ENSDARG00000001734	8.51404	7.43555	8.71711	8.20376
ENSDARG00000001754	10.4183	9.76139	10.3088	10.2317
ENSDARG00000001760	1.62727	1.37088	4.90468	4.34406
ENSDARG00000001767	9.8719	9.19363	9.98265	10.2256
ENSDARG00000001769	6.77666	6.58761	6.39084	5.50764
ENSDARG00000001776	5.64668	5.5301	5.02619	6.40859
ENSDARG00000001777	8.51404	8.15051	8.63352	8.82498
ENSDARG00000001781	5.38339	4.92344	4.54681	4.0833
ENSDARG00000001782	5.78976	2.87678	6.54112	7.56266
ENSDARG00000001785	5.01521	3.15888	4.62584	3.57457
ENSDARG00000001788	14.5233	13.9149	14.7341	14.729
ENSDARG00000001803	3.64282	4.63193	5.24225	5.18032
ENSDARG00000001804	6.81732	6.61121	4.37444	4.45866
ENSDARG00000001807	8.50162	9.59084	7.91007	8.61243
ENSDARG00000001817	0	1.75677	3.15325	2.78172
ENSDARG00000001818	2.37255	0	5.29156	0
ENSDARG00000001825	5.86926	7.38853	2.64717	7.25696
ENSDARG00000001829	10.2341	10.4406	10.2846	9.68751
ENSDARG00000001835	5.58522	4.53654	3.82385	3.35541
ENSDARG00000001857	7.57837	7.12721	8.22128	7.69714
ENSDARG00000001859	3.75869	6.09628	0	5.9992
ENSDARG00000001870	10.9108	12.6492	9.96946	13.2819
ENSDARG00000001873	13.519	12.5393	12.0002	12.1072
ENSDARG00000001879	9.01416	8.83622	7.99439	7.97258
ENSDARG00000001880	10.3367	10.8156	9.60757	10.072
ENSDARG00000001881	0	3.49963	1.86084	0
ENSDARG00000001882	0	1.37088	2.64717	3.76479
ENSDARG00000001888	9.4336	8.92365	9.147	9.31977
ENSDARG00000001889	12.2235	11.862	10.3428	11.6729
ENSDARG00000001890	9.48498	9.04559	9.82621	9.30835
ENSDARG00000001891	1.62727	4.84598	2.92229	3.76479
ENSDARG00000001897	9.17924	10.1588	9.59043	9.57926
ENSDARG00000001898	5.10553	5.77961	5.59632	6.32041
ENSDARG00000001906	1.03185	2.06093	4.96672	4.66371
ENSDARG00000001909	7.83751	7.16757	4.54681	7.68542
ENSDARG00000001910	7.32939	6.23946	6.65854	5.6829
ENSDARG00000001912	4.14684	5.06689	0	0.879336
ENSDARG00000001913	2.86152	5.3733	3.52716	3.76479
ENSDARG00000001929	5.9446	4.67736	5.51561	6.88916
ENSDARG00000001930	7.91449	8.54908	7.56378	8.05686
ENSDARG00000001933	3.05528	2.71193	3.15325	4.01002
ENSDARG00000001937	4.38185	3.77507	0	5.33835
ENSDARG00000001939	7.64764	7.92426	8.36066	7.64363
ENSDARG00000001940	10.1767	10.3401	11.2478	10.766
ENSDARG00000001950	10.1357	11.5034	10.6091	11.1943
ENSDARG00000001953	7.61726	8.23649	8.24651	7.85194
ENSDARG00000001968	5.84324	4.67736	5.59632	6.27421
ENSDARG00000001969	7.10693	7.46175	7.16126	7.3784
ENSDARG00000001971	1.03185	0	3.95206	0
ENSDARG00000001975	3.96578	5.4797	5.78031	1.42173
ENSDARG00000001976	7.24249	7.41559	2.64717	3.46915
ENSDARG00000001993	6.57012	2.87678	6.17131	5.88087
ENSDARG00000001994	11.0388	11.1288	9.0749	10.5759
ENSDARG00000001999	8.29642	5.4797	6.88426	4.0833
ENSDARG00000002002	9.20755	8.25159	9.05719	7.58806
ENSDARG00000002006	8.40711	8.01994	6.60103	6.76102
ENSDARG00000002013	12.093	11.3531	11.6993	10.5592
ENSDARG00000002016	9.70317	8.91656	8.84235	7.99174
ENSDARG00000002020	5.58522	6.45042	7.00743	6.39426
ENSDARG00000002021	8.62126	8.40799	11.2361	10.4042
ENSDARG00000002026	2.86152	3.39474	1.21169	3.23194
ENSDARG00000002031	11.0331	10.0657	10.2097	9.92282
ENSDARG00000002037	1.62727	5.89947	5.24225	5.83916
ENSDARG00000002060	5.67645	5.31701	6.52059	6.12601
ENSDARG00000002071	2.37255	0.842487	4.54681	1.815
ENSDARG00000002077	7.91449	7.71691	7.1072	7.13301
ENSDARG00000002082	12.1577	11.5831	12.1039	11.8044
ENSDARG00000002084	6.21188	6.34175	5.97399	6.63263
ENSDARG00000002097	3.96578	1.37088	1.21169	2.1237
ENSDARG00000002127	10.1317	10.5966	10.5883	10.7935
ENSDARG00000002128	10.7599	9.94903	9.89762	9.94141
ENSDARG00000002131	11.4006	10.903	11.5982	10.9425
ENSDARG00000002165	9.0373	10.4149	10.1935	10.2947
ENSDARG00000002167	7.10693	5.75863	4.96672	4.56482
ENSDARG00000002168	10.095	10.1992	10.1407	10.0005
ENSDARG00000002172	13.2554	14.3841	13.4712	13.5562
ENSDARG00000002174	9.1397	9.30817	9.37286	9.52933
ENSDARG00000002184	9.36669	9.26418	8.72161	9.29492
ENSDARG00000002190	10.5992	11.1041	10.6079	11.1948
ENSDARG00000002192	4.86815	6.47635	3.82385	7.03482
ENSDARG00000002194	12.0331	10.368	14.9378	14.9269
ENSDARG00000002196	9.1688	9.62602	10.3443	9.81937
ENSDARG00000002197	6.23207	4.58502	6.65854	2.59387
ENSDARG00000002204	5.86926	8.28865	3.52716	5.77426
ENSDARG00000002210	7.00502	6.93487	4.83986	5.61038
ENSDARG00000002213	9.25519	8.20581	8.87507	8.29913
ENSDARG00000002215	11.6919	10.5832	11.1017	10.0641
ENSDARG00000002216	5.99273	6.25452	3.35229	5.33835
ENSDARG00000002217	9.64976	9.86441	9.34393	9.45361
ENSDARG00000002219	2.37255	0	0	5.14652
ENSDARG00000002220	8.01695	8.48666	8.70351	8.53944
ENSDARG00000002230	5.34682	6.26943	4.54681	6.33548
ENSDARG00000002231	4.2295	5.5301	5.8804	5.75195
ENSDARG00000002235	7.07375	7.60382	5.38539	6.78318
ENSDARG00000002240	12.1428	11.7843	12.4018	12.5268
ENSDARG00000002241	0	0.842487	1.21169	0
ENSDARG00000002249	7.31999	8.01553	6.22306	5.75195
ENSDARG00000002255	7.76315	8.74849	6.47862	7.75995
ENSDARG00000002264	8.71031	8.22888	8.33737	8.6641
ENSDARG00000002267	10.4061	10.6826	10.458	10.6629
ENSDARG00000002271	15.5424	14.0095	15.3788	14.4374
ENSDARG00000002285	9.13703	9.99237	9.65779	10.2155
ENSDARG00000002293	3.75869	4.80564	0	0
ENSDARG00000002295	2.04751	0.842487	1.86084	3.0969
ENSDARG00000002298	7.79742	8.02873	7.87814	8.02001
ENSDARG00000002299	5.10553	5.16583	5.02619	6.98788
ENSDARG00000002300	1.03185	4.07577	3.52716	3.35541
ENSDARG00000002304	10.361	9.68976	10.0379	10.0053
ENSDARG00000002305	9.99811	9.96744	9.5352	9.72949
ENSDARG00000002330	4.51963	0	3.15325	0
ENSDARG00000002332	10.3871	10.9604	10.5584	9.90145
ENSDARG00000002333	5.10553	3.49963	1.86084	3.85125
ENSDARG00000002336	8.55869	10.3689	8.57498	9.44321
ENSDARG00000002339	7.36639	8.12614	6.60103	8.20376
ENSDARG00000002344	15.6698	15.3613	15.5771	15.3211
ENSDARG00000002347	3.51682	4.00626	1.21169	2.37786
ENSDARG00000002353	7.87008	8.22506	7.48118	8.4694
ENSDARG00000002355	6.19141	2.87678	4.62584	0.879336
ENSDARG00000002362	8.83435	8.86841	9.44546	9.0857
ENSDARG00000002365	10.4282	9.55174	10.7291	9.89255
ENSDARG00000002369	13.2486	12.7601	13.3035	12.9121
ENSDARG00000002377	9.74943	9.58341	9.47777	9.64579
ENSDARG00000002385	8.12347	8.57632	8.09504	8.6
ENSDARG00000002391	1.03185	4.07577	3.82385	2.9479
ENSDARG00000002396	8.46796	8.41471	8.61911	8.82498
ENSDARG00000002401	10.1223	10.3989	10.4834	10.6837
ENSDARG00000002402	8.89892	8.25159	8.31369	8.17472
ENSDARG00000002403	9.66284	8.76699	9.47511	8.73972
ENSDARG00000002405	7.77696	6.71289	8.40615	8.62476
ENSDARG00000002406	5.30931	6.41062	3.35229	6.7498
ENSDARG00000002411	5.73422	0	6.60103	4.88479
ENSDARG00000002445	11.746	11.9994	11.1137	10.9639
ENSDARG00000002463	2.63765	6.19329	5.02619	3.76479
ENSDARG00000002467	8.38924	9.04125	8.87102	8.89534
ENSDARG00000002479	9.30369	8.88302	9.6317	9.43098
ENSDARG00000002487	10.9593	11.1025	11.6363	11.3195
ENSDARG00000002494	6.9573	6.70194	6.81849	5.98014
ENSDARG00000002506	9.25272	8.89989	8.78325	9.51118
ENSDARG00000002507	5.73422	4.20547	1.21169	2.9479
ENSDARG00000002509	9.37579	8.59419	8.21491	9.0102
ENSDARG00000002523	11.0749	11.0983	11.0435	11.0151
ENSDARG00000002533	5.30931	6.53922	6.19742	6.95897
ENSDARG00000002536	9.87992	9.78492	10.7009	9.96947
ENSDARG00000002538	11.6142	11.0354	11.2579	10.937
ENSDARG00000002546	6.38416	6.1456	2.92229	6.12601
ENSDARG00000002549	7.85063	8.05908	7.69785	7.41435
ENSDARG00000002552	10.8623	11.0195	11.5884	11.52
ENSDARG00000002564	5.58522	8.06764	4.27987	8.49984
ENSDARG00000002571	8.21761	7.77553	8.87911	7.84669
ENSDARG00000002576	5.81675	0	7.57378	3.35541
ENSDARG00000002582	5.34682	4.99695	5.19119	5.04011
ENSDARG00000002587	8.4335	8.8635	7.56378	8.11043
ENSDARG00000002589	9.27235	10.5832	6.97761	10.3579
ENSDARG00000002591	11.9295	11.4935	12.1313	11.85
ENSDARG00000002593	9.58059	10.2443	5.59632	11.3518
ENSDARG00000002597	5.01521	4.00626	0	0
ENSDARG00000002600	6.4198	4.07577	3.52716	2.9479
ENSDARG00000002601	9.06851	6.52687	8.11572	4.80038
ENSDARG00000002607	3.96578	5.42748	6.19742	6.65684
ENSDARG00000002609	7.59405	7.38168	6.00388	5.83916
ENSDARG00000002613	10.4456	10.2291	10.6698	10.5135
ENSDARG00000002632	10.9349	11.5342	11.5027	11.6505
ENSDARG00000002634	4.2295	2.31199	0	3.23194
ENSDARG00000002635	3.22606	0.842487	1.86084	4.8432
ENSDARG00000002642	8.79078	9.73074	9.13016	8.49313
ENSDARG00000002644	10.5548	7.75978	8.49303	7.31896
ENSDARG00000002656	5.73422	4.88523	6.27302	7.04403
ENSDARG00000002659	11.3662	11.1232	11.4842	11.2062
ENSDARG00000002663	9.20755	10.7925	9.64599	10.0608
ENSDARG00000002666	4.81561	3.5974	5.19119	3.46915
ENSDARG00000002670	6.67708	7.23748	8.07405	7.71454
ENSDARG00000002682	7.40247	7.73314	7.09337	7.43549
ENSDARG00000002685	0	3.15888	2.92229	0
ENSDARG00000002690	9.9532	9.95135	10.4553	10.4238
ENSDARG00000002701	3.64282	3.15888	0	3.46915
ENSDARG00000002707	6.40209	6.9989	4.70076	6.51836
ENSDARG00000002710	14.6606	13.7573	14.6139	13.61
ENSDARG00000002720	11.0474	10.6003	11.3379	10.8816
ENSDARG00000002728	0	3.5974	1.21169	2.9479
ENSDARG00000002731	8.55469	7.87637	8.09504	7.98219
ENSDARG00000002732	3.05528	5.4797	6.29737	0.879336
ENSDARG00000002745	12.4331	11.3562	13.2762	12.3895
ENSDARG00000002748	10.5478	11.204	10.6272	11.2747
ENSDARG00000002750	7.3755	7.96605	5.94346	6.73851
ENSDARG00000002754	8.53856	7.91481	8.56999	8.32957
ENSDARG00000002758	11.9688	11.1041	12.0159	11.155
ENSDARG00000002764	3.75869	0	0	4.15304
ENSDARG00000002768	11.6026	12.2921	9.28427	12.6758
ENSDARG00000002771	3.86595	2.06093	2.92229	0.879336
ENSDARG00000002779	9.04872	6.82814	8.22128	4.56482
ENSDARG00000002787	11.8533	10.5561	10.8118	10.8286
ENSDARG00000002790	13.9835	14.5805	15.2542	15.1731
ENSDARG00000002791	12.5821	12.8672	13.1186	13.0482
ENSDARG00000002792	9.32735	9.90077	10.0558	9.99818
ENSDARG00000002795	9.24281	8.19023	8.03839	6.79413
ENSDARG00000002798	7.69932	7.20682	6.96247	7.78762
ENSDARG00000002816	0	3.02472	4.0698	0
ENSDARG00000002826	9.205	8.57031	8.33737	8.64002
ENSDARG00000002830	9.26502	9.07134	9.20606	9.30644
ENSDARG00000002831	8.04004	7.87149	7.9413	7.73174
ENSDARG00000002840	7.98756	8.58528	6.9926	8.14507
ENSDARG00000002847	3.96578	0.842487	0	3.23194
ENSDARG00000002872	7.28176	7.15156	6.34486	6.55747
ENSDARG00000002877	8.4422	8.44129	8.25896	8.84619
ENSDARG00000002880	3.22606	6.06243	5.13826	3.76479
ENSDARG00000002894	7.0512	7.85181	6.83522	7.50382
ENSDARG00000002897	7.53839	8.47062	8.46644	9.00313
ENSDARG00000002909	11.6942	10.3106	10.5759	9.31787
ENSDARG00000002912	5.99273	5.77961	7.60337	7.32652
ENSDARG00000002916	7.1815	5.86061	7.00743	6.51836
ENSDARG00000002933	8.01695	7.00782	6.63962	4.92522
ENSDARG00000002937	10.9341	10.2741	9.65544	9.7772
ENSDARG00000002945	5.14865	4.92344	3.82385	4.4025
ENSDARG00000002947	5.06108	4.76413	5.59632	6.14325
ENSDARG00000002949	11.2454	11.5257	11.6129	11.6441
ENSDARG00000002952	9.62325	9.43261	8.68978	9.18059
ENSDARG00000002956	0	3.15888	7.14794	6.96867
ENSDARG00000002967	8.05711	9.79784	9.61243	10.5886
ENSDARG00000002968	5.23121	2.31199	3.35229	0
ENSDARG00000002970	11.753	11.0457	11.303	10.6844
ENSDARG00000002971	10.0644	9.1029	8.34906	8.39939
ENSDARG00000002986	2.04751	4.67736	1.86084	0
ENSDARG00000002988	4.30768	7.74385	4.77199	7.25696
ENSDARG00000002991	9.08248	8.65791	7.62277	7.84669
ENSDARG00000002994	8.06276	7.40887	7.25125	6.77214
ENSDARG00000003008	8.60973	8.81097	9.29035	9.23387
ENSDARG00000003017	11.8832	12.1723	11.9464	11.8526
ENSDARG00000003020	1.62727	0	3.15325	0
ENSDARG00000003021	7.97564	8.19414	8.74835	8.49649
ENSDARG00000003022	6.7206	6.58761	6.90024	6.24257
ENSDARG00000003027	7.24249	8.15051	8.09504	8.27196
ENSDARG00000003032	12.3939	12.0612	12.6135	12.5407
ENSDARG00000003035	11.5875	11.9252	12.1639	11.9214
ENSDARG00000003041	5.73422	4.63193	3.35229	4.80038
ENSDARG00000003046	5.64668	4.92344	4.77199	2.78172
ENSDARG00000003054	3.51682	4.99695	1.86084	0
ENSDARG00000003058	9.16355	9.01495	9.16034	9.73377
ENSDARG00000003061	10.0839	11.4414	10.1541	10.3826
ENSDARG00000003068	10.3002	9.79397	10.1624	9.42571
ENSDARG00000003069	3.75869	3.93324	4.62584	4.34406
ENSDARG00000003077	3.75869	3.15888	3.82385	0
ENSDARG00000003081	8.13959	9.92922	6.81849	8.94779
ENSDARG00000003084	0	2.06093	4.62584	2.37786
ENSDARG00000003085	9.57269	8.57931	8.40054	8.676
ENSDARG00000003087	7.32939	7.7703	6.74958	7.85194
ENSDARG00000003091	9.84101	8.7162	8.21491	8.3258
ENSDARG00000003098	12.2429	12.2737	11.7597	11.5413
ENSDARG00000003109	10.4139	9.7627	10.0013	9.54724
ENSDARG00000003113	6.77666	7.0516	8.14284	7.63146
ENSDARG00000003127	11.9445	12.0956	10.9342	11.5747
ENSDARG00000003132	8.83105	10.0024	9.5352	9.97429
ENSDARG00000003142	9.35523	6.9989	7.94901	8.29528
ENSDARG00000003144	5.84324	7.54988	6.80157	8.05686
ENSDARG00000003146	1.03185	0.842487	1.21169	3.0969
ENSDARG00000003151	12.8586	12.9911	13.0024	13.0847
ENSDARG00000003153	10.2503	9.93274	9.76206	9.54075
ENSDARG00000003157	3.51682	6.42401	5.33924	5.07646
ENSDARG00000003165	11.9703	12.083	10.6018	11.3889
ENSDARG00000003167	7.69932	7.44215	7.67944	7.79309
ENSDARG00000003169	10.0658	10.3489	9.7199	9.27355
ENSDARG00000003175	8.80769	8.86841	8.95759	9.02887
ENSDARG00000003181	2.63765	0	0	3.46915
ENSDARG00000003189	13.0883	12.5457	13.444	13.2853
ENSDARG00000003193	11.6992	9.3561	10.6296	9.56334
ENSDARG00000003197	7.38455	8.0846	6.73183	7.34154
ENSDARG00000003200	7.17108	6.91605	7.48118	8.01064
ENSDARG00000003203	2.04751	0.842487	5.13826	5.39701
ENSDARG00000003205	8.94246	8.77746	8.6666	9.59187
ENSDARG00000003206	8.07957	8.69427	9.20927	9.39185
ENSDARG00000003207	8.15024	8.05478	7.70696	7.44247
ENSDARG00000003208	7.42018	8.31044	7.00743	8.44528
ENSDARG00000003210	2.63765	0	0	0.879336
ENSDARG00000003213	11.3956	10.9495	11.5357	10.982
ENSDARG00000003216	10.1223	8.90228	9.83456	9.90524
ENSDARG00000003217	8.33427	7.22988	8.84648	8.61243
ENSDARG00000003219	9.14237	10.474	7.81209	10.8589
ENSDARG00000003229	1.03185	3.28163	0	0
ENSDARG00000003235	10.2821	10.1005	10.7732	10.632
ENSDARG00000003244	6.77666	7.62136	7.06529	7.51047
ENSDARG00000003250	4.45238	7.4811	8.92671	8.20376
ENSDARG00000003251	4.2295	1.37088	3.15325	1.42173
ENSDARG00000003257	6.10646	6.52687	5.38539	6.24257
ENSDARG00000003259	4.81561	0	2.64717	3.35541
ENSDARG00000003269	8.50577	8.38079	8.61911	8.19553
ENSDARG00000003270	8.8475	8.89509	10.3355	9.63669
ENSDARG00000003281	10.0474	9.6547	8.65252	8.96728
ENSDARG00000003287	10.254	9.8742	10.4155	9.67867
ENSDARG00000003293	6.4373	5.25842	5.38539	6.73851
ENSDARG00000003303	4.76107	2.06093	4.37444	2.9479
ENSDARG00000003307	6.40209	5.16583	6.06188	6.49169
ENSDARG00000003308	11.8195	11.5144	11.8098	11.7488
ENSDARG00000003311	7.82427	8.31404	8.11572	8.85144
ENSDARG00000003313	9.06288	9.16601	7.58371	8.3777
ENSDARG00000003320	7.72804	8.62929	9.49103	9.88745
ENSDARG00000003326	0	0	2.64717	3.23194
ENSDARG00000003328	8.06276	8.0719	7.53335	7.77108
ENSDARG00000003344	4.86815	0.842487	0	1.42173
ENSDARG00000003373	9.60982	10.7665	9.73335	10.5839
ENSDARG00000003375	8.65156	9.28451	8.91102	9.38824
ENSDARG00000003380	0	5.64888	0	2.37786
ENSDARG00000003381	7.13936	6.88734	6.9926	6.16028
ENSDARG00000003382	9.60208	9.95712	9.40961	9.57768
ENSDARG00000003383	8.36659	7.98424	8.25275	8.18724
ENSDARG00000003395	3.86595	3.77507	3.95206	4.4025
ENSDARG00000003398	8.93015	8.8462	8.98782	8.11043
ENSDARG00000003399	4.05915	5.25842	0	0
ENSDARG00000003403	6.12817	4.76413	5.81445	5.14652
ENSDARG00000003411	11.5983	8.18631	10.5696	7.28829
ENSDARG00000003414	6.86981	6.16167	4.62584	7.71454
ENSDARG00000003420	9.05724	8.74582	6.22306	7.29602
ENSDARG00000003421	4.64539	5.84079	5.8478	5.42547
ENSDARG00000003429	12.0244	11.2503	11.9343	11.1331
ENSDARG00000003444	7.85714	6.98089	7.95667	7.75995
ENSDARG00000003446	5.52103	6.17757	5.7095	6.73851
ENSDARG00000003449	5.19052	7.12721	9.0027	8.22416
ENSDARG00000003462	7.17108	6.89697	11.1325	10.6449
ENSDARG00000003469	7.54647	7.24504	6.96247	7.11564
ENSDARG00000003475	0	5.03234	3.15325	2.37786
ENSDARG00000003486	14.8151	13.9884	14.5785	14.0992
ENSDARG00000003487	11.2706	10.5176	11.6243	11.1969
ENSDARG00000003495	11.3995	11.4835	12.9973	12.9259
ENSDARG00000003512	10.4585	9.90675	11.4212	9.91154
ENSDARG00000003517	9.35982	9.85949	10.2208	10.4526
ENSDARG00000003519	8.82108	9.22838	9.64599	9.32921
ENSDARG00000003520	5.86926	7.0516	8.31369	8.55562
ENSDARG00000003523	5.89481	7.0941	6.27302	2.78172
ENSDARG00000003526	12.1149	11.8215	12.6784	12.4841
ENSDARG00000003527	11.1942	10.7996	10.9941	10.4638
ENSDARG00000003531	10.6517	10.1598	10.3043	9.83006
ENSDARG00000003533	0	0	4.4632	2.37786
ENSDARG00000003544	5.76226	4.53654	2.64717	3.0969
ENSDARG00000003564	10.5346	10.3294	10.7202	10.8713
ENSDARG00000003570	13.3023	13.132	14.0065	13.149
ENSDARG00000003573	9.65725	10.3115	9.7244	10.1043
ENSDARG00000003576	3.96578	7.74385	7.0794	8.33708
ENSDARG00000003584	8.11805	8.92835	8.90707	9.09901
ENSDARG00000003592	8.96072	8.7162	8.80463	9.19926
ENSDARG00000003599	17.5778	17.1296	17.8445	17.4702
ENSDARG00000003607	12.1176	11.8752	10.1657	10.3177
ENSDARG00000003615	0	2.71193	3.35229	0
ENSDARG00000003616	8.71031	7.81672	8.37789	7.56905
ENSDARG00000003631	6.8438	6.16167	6.83522	6.71564
ENSDARG00000003632	2.04751	3.02472	2.92229	0
ENSDARG00000003635	6.76285	7.97062	8.34323	8.29142
ENSDARG00000003641	12.2354	12.0402	12.283	12.5034
ENSDARG00000003642	7.11782	8.63794	8.94609	9.33672
ENSDARG00000003655	7.72091	8.37045	5.94346	8.0614
ENSDARG00000003675	9.03155	10.8219	11.2384	11.2351
ENSDARG00000003680	10.705	10.4578	10.0451	9.97309
ENSDARG00000003681	12.5715	12.2998	13.6274	13.2736
ENSDARG00000003684	3.22606	6.96266	3.52716	6.0909
ENSDARG00000003693	12.4971	12.277	13.1452	13.1556
ENSDARG00000003695	11.886	12.0846	11.3855	11.6681
ENSDARG00000003697	7.43767	6.25452	7.59358	7.27271
ENSDARG00000003699	7.91449	7.62716	7.88619	8.23224
ENSDARG00000003701	7.02829	6.98992	9.88563	9.61523
ENSDARG00000003705	10.607	11.3714	11.1206	11.2154
ENSDARG00000003706	3.96578	4.20547	5.63504	3.57457
ENSDARG00000003732	6.5859	7.69499	5.02619	8.15361
ENSDARG00000003749	11.5013	10.2338	10.8317	10.3944
ENSDARG00000003750	8.69584	7.85676	6.80157	7.36377
ENSDARG00000003751	8.16081	7.65012	8.03115	7.87792
ENSDARG00000003754	8.93632	8.91656	8.4448	8.33333
ENSDARG00000003757	9.45523	9.50053	10.9978	9.93276
ENSDARG00000003769	7.6774	7.22988	7.21337	6.39426
ENSDARG00000003776	9.01416	8.57031	10.1607	9.51284
ENSDARG00000003779	9.18701	7.24504	5.33924	6.65684
ENSDARG00000003789	10.5846	9.96858	9.33514	9.58716
ENSDARG00000003795	13.4988	12.8885	13.6116	13.3523
ENSDARG00000003797	1.03185	4.32447	0	1.42173
ENSDARG00000003808	8.65903	7.74385	10.2601	9.93524
ENSDARG00000003811	8.07957	7.24504	7.02212	7.09807
ENSDARG00000003818	7.57046	8.69703	8.47713	8.53944
ENSDARG00000003820	9.95927	8.29595	8.78325	7.40008
ENSDARG00000003822	8.36659	7.99773	7.85372	7.74309
ENSDARG00000003827	8.2427	8.18631	7.06529	7.90849
ENSDARG00000003829	9.77201	8.82617	9.34685	9.27746
ENSDARG00000003835	9.02288	9.65328	8.89515	8.90801
ENSDARG00000003841	6.73482	7.60382	6.74958	6.7498
ENSDARG00000003845	8.91462	8.72704	8.84648	8.88769
ENSDARG00000003846	11.2108	10.8098	11.6273	11.4113
ENSDARG00000003854	9.00832	8.81351	9.16365	9.22175
ENSDARG00000003860	11.8513	11.1651	11.8845	11.3095
ENSDARG00000003866	10.5142	10.575	11.2764	10.9431
ENSDARG00000003867	0	2.31199	0	0.879336
ENSDARG00000003869	8.57063	8.76436	8.93449	8.73119
ENSDARG00000003872	7.78381	8.23269	7.52307	7.98697
ENSDARG00000003877	5.89481	6.11291	4.37444	3.35541
ENSDARG00000003899	8.51404	8.59419	9.34393	8.97211
ENSDARG00000003900	6.19141	5.55465	5.51561	3.23194
ENSDARG00000003902	7.45495	6.78729	9.8593	10.2185
ENSDARG00000003903	0	5.06689	2.64717	0
ENSDARG00000003904	6.79034	6.52687	7.84549	7.57541
ENSDARG00000003910	9.42923	10.0922	9.24413	9.44321
ENSDARG00000003920	14.418	13.7026	14.1622	13.5997
ENSDARG00000003927	8.84094	9.12151	9.32036	9.04271
ENSDARG00000003931	10.1331	11.6985	10.8033	10.9892
ENSDARG00000003934	6.38416	6.2988	5.74534	5.88087
ENSDARG00000003938	12.9409	12.2248	12.9717	12.6979
ENSDARG00000003940	10.1858	9.14393	9.74224	10.1251
ENSDARG00000003941	9.77546	9.58639	10.3414	9.85512
ENSDARG00000003952	12.3192	12.653	12.0619	12.2214
ENSDARG00000003961	6.9573	7.592	7.82051	7.42143
ENSDARG00000003963	8.71749	8.04615	7.32416	7.50382
ENSDARG00000003970	3.22606	0	0	2.9479
ENSDARG00000003971	8.51404	7.95686	6.88426	6.28977
ENSDARG00000003973	8.0343	7.90529	10.2113	8.6491
ENSDARG00000003974	9.65725	9.40249	9.33807	9.16591
ENSDARG00000003977	4.70439	6.50183	2.92229	5.96083
ENSDARG00000003984	7.72804	7.92426	8.60941	8.54917
ENSDARG00000003989	4.58388	5.42748	5.38539	5.3081
ENSDARG00000003991	0	5.25842	0	2.9479
ENSDARG00000003994	6.21188	4.14208	1.21169	4.0833
ENSDARG00000003998	6.86981	8.00666	5.78031	6.55747
ENSDARG00000004015	6.14956	4.07577	3.15325	3.67281
ENSDARG00000004017	11.2108	10.4844	11.8688	11.1363
ENSDARG00000004018	6.45459	6.42401	7.94901	7.50382
ENSDARG00000004023	10.7345	8.32121	8.99156	7.27271
ENSDARG00000004034	11.5488	11.0968	13.291	12.788
ENSDARG00000004037	7.85714	8.62929	8.58984	8.80074
ENSDARG00000004046	10.1858	9.58341	9.16034	9.30261
ENSDARG00000004049	7.59405	8.77485	8.0092	7.46321
ENSDARG00000004051	6.27162	6.47635	9.83247	9.17641
ENSDARG00000004055	8.18172	7.64442	7.98692	8.68779
ENSDARG00000004059	6.366	6.67979	6.91605	6.21021
ENSDARG00000004060	10.361	10.4031	10.7547	11.3458
ENSDARG00000004074	5.48783	5.82068	5.91227	5.81785
ENSDARG00000004078	7.94539	8.93772	8.94609	8.65812
ENSDARG00000004082	3.22606	3.5974	0	2.78172
ENSDARG00000004094	11.1189	12.2087	11.1248	11.4594
ENSDARG00000004105	10.4628	12.0421	10.9754	11.5818
ENSDARG00000004111	6.0162	6.81804	6.91605	4.92522
ENSDARG00000004114	6.63221	7.14349	3.68312	7.05318
ENSDARG00000004115	7.52208	6.23946	6.54112	6.19376
ENSDARG00000004130	7.60183	8.05047	7.20052	7.87276
ENSDARG00000004131	7.82427	7.72234	7.02212	6.68065
ENSDARG00000004132	8.62508	8.11793	9.31441	8.47962
ENSDARG00000004141	11.0602	9.79784	9.95614	9.32921
ENSDARG00000004150	6.67708	5.6259	0	5.18032
ENSDARG00000004151	7.88291	7.2675	7.31226	7.41435
ENSDARG00000004154	3.05528	6.16167	6.00388	6.57027
ENSDARG00000004158	5.78976	3.02472	4.54681	2.1237
ENSDARG00000004160	12.0367	11.8596	12.1001	11.3588
ENSDARG00000004161	11.4205	11.4072	10.8585	10.8058
ENSDARG00000004167	7.68474	7.44871	8.03115	7.73742
ENSDARG00000004169	13.8873	12.2478	12.8011	11.4598
ENSDARG00000004171	9.01998	9.03908	8.97656	8.3068
ENSDARG00000004173	11.8262	11.8481	12.1035	12.0549
ENSDARG00000004174	10.5865	10.4668	10.7032	10.7576
ENSDARG00000004176	6.66228	7.0857	7.35927	7.20044
ENSDARG00000004177	6.48855	3.68897	3.82385	3.0969
ENSDARG00000004184	6.25198	6.01013	5.38539	3.67281
ENSDARG00000004187	8.92085	7.7385	6.09002	6.59554
ENSDARG00000004189	11.9552	11.1324	10.9763	10.6696
ENSDARG00000004196	9.36211	8.64938	7.93356	7.56905
ENSDARG00000004199	2.37255	1.37088	0	0
ENSDARG00000004204	3.22606	5.71573	1.21169	6.51836
ENSDARG00000004211	9.53865	8.56428	9.06075	9.0335
ENSDARG00000004218	11.9684	12.8894	10.2048	10.6837
ENSDARG00000004227	4.14684	4.2662	1.21169	4.4025
ENSDARG00000004232	10.5417	10.1037	7.92577	9.61985
ENSDARG00000004243	4.64539	4.80564	5.59632	4.56482
ENSDARG00000004246	11.9982	10.4023	10.9744	9.9755
ENSDARG00000004251	11.7363	11.1601	11.9531	11.4637
ENSDARG00000004256	8.16607	5.31701	6.63962	4.71072
ENSDARG00000004260	4.38185	3.15888	2.92229	3.85125
ENSDARG00000004261	12.3928	12.3472	13.272	12.7117
ENSDARG00000004262	5.23121	7.0516	6.96247	7.64363
ENSDARG00000004270	10.6923	11.3047	10.9894	11.3495
ENSDARG00000004274	8.87022	8.24028	8.61427	8.27978
ENSDARG00000004280	10.3215	9.67163	10.0823	9.8746
ENSDARG00000004282	3.22606	3.15888	5.19119	5.83916
ENSDARG00000004291	2.37255	3.49963	0	1.42173
ENSDARG00000004296	0	4.7214	3.15325	4.15304
ENSDARG00000004297	10.4028	9.08826	9.07137	8.60933
ENSDARG00000004301	9.45523	9.81953	11.9084	11.8064
ENSDARG00000004302	4.76107	5.22822	3.35229	5.14652
ENSDARG00000004305	5.91992	5.99227	6.58133	5.79622
ENSDARG00000004306	7.96361	8.45113	7.74286	8.14507
ENSDARG00000004307	7.57837	8.08881	6.52059	7.27271
ENSDARG00000004308	6.76285	6.47635	5.8804	7.42143
ENSDARG00000004311	8.90836	8.44458	7.38222	8.62782
ENSDARG00000004318	7.85714	7.74918	8.24651	7.6736
ENSDARG00000004322	4.76107	4.00626	3.52716	4.15304
ENSDARG00000004325	9.49546	9.73612	9.57308	10.2704
ENSDARG00000004328	4.86815	5.10063	4.62584	3.35541
ENSDARG00000004336	7.72804	7.02549	6.80157	7.3711
ENSDARG00000004343	9.77546	9.76665	8.91495	9.54562
ENSDARG00000004358	2.86152	0	2.64717	0.879336
ENSDARG00000004363	8.81775	10.381	8.90707	8.72834
ENSDARG00000004372	10.7059	11.4202	10.2272	10.5744
ENSDARG00000004377	10.5588	11.4385	10.6952	10.6441
ENSDARG00000004378	10.7832	11.803	11.6303	11.414
ENSDARG00000004386	7.80418	7.03425	5.13826	5.86017
ENSDARG00000004392	8.6553	7.2675	11.1112	10.8145
ENSDARG00000004396	7.51386	7.40887	9.42627	8.32957
ENSDARG00000004402	9.67025	8.41136	9.16365	8.74255
ENSDARG00000004405	4.45238	5.91851	8.7659	8.09723
ENSDARG00000004406	6.83062	6.35579	6.17131	6.25847
ENSDARG00000004415	8.5345	8.59715	7.41596	6.95897
ENSDARG00000004427	9.49963	9.4193	9.87959	9.35349
ENSDARG00000004433	8.97576	9.91625	10.7247	10.6205
ENSDARG00000004436	8.85728	8.90228	7.95667	8.68485
ENSDARG00000004445	1.62727	0.842487	1.21169	3.46915
ENSDARG00000004447	8.48909	8.99938	8.08807	8.48301
ENSDARG00000004451	8.70309	7.5741	8.10886	7.20044
ENSDARG00000004452	13.5194	13.0087	12.98	13.0678
ENSDARG00000004455	3.96578	2.71193	2.92229	2.1237
ENSDARG00000004459	6.0162	6.87764	6.39084	7.14161
ENSDARG00000004460	8.84422	9.28083	8.57498	8.77332
ENSDARG00000004470	11.6399	11.1385	11.5909	11.443
ENSDARG00000004472	7.0167	5.80029	0	6.14325
ENSDARG00000004492	8.05711	7.83688	8.6666	8.35938
ENSDARG00000004497	7.31053	6.98089	8.18912	7.62534
ENSDARG00000004498	0	2.31199	0	1.42173
ENSDARG00000004502	4.76107	2.87678	3.95206	3.85125
ENSDARG00000004517	10.6214	10.2741	10.3252	10.1699
ENSDARG00000004525	9.85897	9.34558	9.65779	9.5244
ENSDARG00000004527	9.03155	9.54869	9.3871	9.52275
ENSDARG00000004529	5.19052	6.52687	3.68312	4.75624
ENSDARG00000004537	8.87344	8.57931	9.13692	8.2201
ENSDARG00000004539	9.46805	8.49302	9.99944	7.18387
ENSDARG00000004561	3.75869	0.842487	5.4735	2.37786
ENSDARG00000004574	6.291	6.09628	5.78031	3.85125
ENSDARG00000004576	8.12886	8.05908	8.31369	8.83297
ENSDARG00000004577	7.09596	7.20682	5.91227	5.3081
ENSDARG00000004580	6.86981	8.00666	4.70076	6.19376
ENSDARG00000004581	9.68681	9.14595	9.3871	9.49449
ENSDARG00000004586	5.01521	0	1.21169	0
ENSDARG00000004587	9.89741	10.0943	10.4099	10.3781
ENSDARG00000004588	12.2127	13.1553	12.354	12.8637
ENSDARG00000004592	7.81091	4.07577	5.8478	4.88479
ENSDARG00000004594	4.64539	6.31326	3.82385	6.24257
ENSDARG00000004597	4.91886	0	4.37444	4.28315
ENSDARG00000004616	9.94558	10.1687	10.3646	10.5094
ENSDARG00000004618	7.68474	7.91954	6.22306	7.19218
ENSDARG00000004621	10.2102	9.76139	10.2016	9.00785
ENSDARG00000004627	4.70439	0	3.15325	0
ENSDARG00000004632	9.88471	8.05047	10.4927	9.66232
ENSDARG00000004633	0	3.39474	1.21169	0
ENSDARG00000004634	6.92045	6.9718	7.91794	7.93842
ENSDARG00000004635	12.8306	10.8357	9.90754	8.35199
ENSDARG00000004636	10.605	10.3007	11.1459	10.9095
ENSDARG00000004643	3.96578	3.49963	3.52716	2.37786
ENSDARG00000004647	4.96784	6.16167	6.65854	7.44942
ENSDARG00000004658	8.65903	7.82683	8.16947	7.61302
ENSDARG00000004672	10.0672	9.17791	8.95376	8.94288
ENSDARG00000004680	7.1815	7.59792	8.09504	8.00594
ENSDARG00000004687	8.62126	8.39445	8.91495	8.38859
ENSDARG00000004692	10.8935	10.2021	11.1417	10.4229
ENSDARG00000004695	9.43795	7.84187	8.99528	6.85817
ENSDARG00000004696	7.87008	7.6839	7.55371	8.18724
ENSDARG00000004697	8.6553	7.68946	7.83721	5.07646
ENSDARG00000004702	11.878	11.3873	11.197	10.8024
ENSDARG00000004706	10.1715	10.4554	9.97889	10.0111
ENSDARG00000004712	4.76107	3.93324	3.35229	0
ENSDARG00000004713	11.4997	10.9616	11.8576	11.7749
ENSDARG00000004714	10.1767	9.61731	9.93689	9.66382
ENSDARG00000004721	2.86152	1.75677	4.17865	4.61511
ENSDARG00000004724	5.38339	7.06875	5.29156	5.14652
ENSDARG00000004726	9.45737	10.6819	9.91739	10.4034
ENSDARG00000004735	13.9112	12.6306	13.4454	12.7268
ENSDARG00000004745	9.0373	8.12204	8.38358	7.02555
ENSDARG00000004748	6.6015	6.84815	4.54681	8.27978
ENSDARG00000004753	4.96784	3.28163	1.21169	2.1237
ENSDARG00000004754	9.46166	9.0083	12.0196	10.9603
ENSDARG00000004757	15.2974	14.5985	15.0507	14.5283
ENSDARG00000004763	4.86815	4.48638	5.33924	5.21334
ENSDARG00000004771	10.1845	9.33676	9.77729	9.57609
ENSDARG00000004774	10.1531	9.87907	10.4183	9.80319
ENSDARG00000004782	11.2329	10.5795	9.49366	10.7244
ENSDARG00000004785	10.2379	9.90675	10.0433	9.99699
ENSDARG00000004789	4.58388	1.75677	5.02619	0
ENSDARG00000004794	4.45238	7.12721	4.27987	6.51836
ENSDARG00000004796	8.26247	8.72163	8.78755	9.1532
ENSDARG00000004806	11.9418	11.0651	12.1792	11.1561
ENSDARG00000004823	2.37255	4.84598	1.86084	2.9479
ENSDARG00000004830	12.0051	11.4903	12.1018	11.0314
ENSDARG00000004836	8.6327	9.41762	9.90358	9.56174
ENSDARG00000004840	11.0707	11.6657	11.5847	11.299
ENSDARG00000004843	10.3026	9.90197	9.82412	9.65783
ENSDARG00000004851	5.89481	5.6259	6.32131	6.97831
ENSDARG00000004861	6.27162	4.38048	6.17131	3.0969
ENSDARG00000004866	10.2102	10.3887	10.6686	10.7336
ENSDARG00000004869	7.98756	4.20547	8.94993	9.22782
ENSDARG00000004870	10.6394	10.2852	10.4238	10.3844
ENSDARG00000004871	0	0.842487	2.64717	0
ENSDARG00000004874	7.6774	7.77553	6.91605	7.77108
ENSDARG00000004875	9.17663	8.61769	9.67183	9.94878
ENSDARG00000004877	7.69932	8.94934	8.03839	7.84669
ENSDARG00000004880	6.86981	7.56808	6.58133	6.88916
ENSDARG00000004889	9.20755	8.91893	7.31226	8.26411
ENSDARG00000004891	8.97876	9.40755	9.03564	9.16168
ENSDARG00000004904	0	5.06689	0	2.59387
ENSDARG00000004906	11.3385	11.1267	12.0441	11.4879
ENSDARG00000004925	7.12863	7.79111	7.76048	7.12435
ENSDARG00000004930	9.69046	10.2998	8.72161	9.61831
ENSDARG00000004931	0	6.02778	4.77199	1.42173
ENSDARG00000004932	3.86595	5.3733	4.54681	6.01802
ENSDARG00000004937	9.66655	9.2511	9.98827	9.80184
ENSDARG00000004939	10.5458	9.94323	10.4847	9.90902
ENSDARG00000004948	11.8707	11.9618	12.0039	11.9968
ENSDARG00000004952	0	0	1.21169	1.42173
ENSDARG00000004953	3.86595	4.2662	4.77199	2.1237
ENSDARG00000004954	6.52173	6.35579	7.77789	8.08835
ENSDARG00000004956	10.2216	10.4932	10.3399	10.3196
ENSDARG00000004964	6.10646	4.96066	4.0698	6.17712
ENSDARG00000004979	7.00502	6.07946	9.75987	9.33672
ENSDARG00000004988	7.3755	7.23748	4.90468	5.9992
ENSDARG00000005002	8.65903	9.11327	8.9614	8.51316
ENSDARG00000005004	7.29141	6.04521	4.17865	0
ENSDARG00000005010	1.62727	2.31199	1.86084	0
ENSDARG00000005015	8.91462	8.65791	8.91888	9.49113
ENSDARG00000005023	11.8229	11.1681	10.0487	11.1261
ENSDARG00000005026	11.3736	11.0884	10.2523	9.90018
ENSDARG00000005034	8.1869	7.80141	7.97942	7.3784
ENSDARG00000005049	7.20212	7.83186	7.23874	7.72603
ENSDARG00000005057	7.1815	7.58606	6.85175	6.97831
ENSDARG00000005058	12.0084	11.0683	12.0409	11.8362
ENSDARG00000005078	8.32019	8.27763	8.27744	8.16631
ENSDARG00000005085	8.05711	9.14595	7.76921	8.48301
ENSDARG00000005092	6.23207	6.56362	5.8478	6.36517
ENSDARG00000005095	6.32899	4.20547	5.08331	4.88479
ENSDARG00000005098	9.53459	8.41136	10.2	10.2507
ENSDARG00000005104	8.92396	9.45723	7.90215	8.72261
ENSDARG00000005108	12.1551	10.7346	11.4561	9.69191
ENSDARG00000005112	9.79425	11.705	8.95376	12.2948
ENSDARG00000005115	9.72649	9.63613	9.70178	9.42747
ENSDARG00000005122	10.1101	9.9444	10.638	10.2063
ENSDARG00000005126	5.84324	4.58502	3.35229	0
ENSDARG00000005128	11.8574	10.8156	11.6699	11.2786
ENSDARG00000005134	11.8594	11.1066	12.3652	11.8229
ENSDARG00000005139	5.48783	6.82814	2.64717	5.21334
ENSDARG00000005141	5.99273	6.84815	3.52716	5.50764
ENSDARG00000005150	1.03185	0.842487	0	3.23194
ENSDARG00000005154	5.61628	4.2662	6.56137	6.05492
ENSDARG00000005159	5.10553	6.09628	4.90468	5.88087
ENSDARG00000005162	14.8031	14.5129	15.0408	14.4068
ENSDARG00000005163	5.45385	5.89947	7.18755	6.03659
ENSDARG00000005172	10.3097	10.2376	9.88362	9.73803
ENSDARG00000005176	4.45238	3.68897	4.17865	4.8432
ENSDARG00000005179	7.81761	8.04615	8.52946	8.48639
ENSDARG00000005185	4.05915	6.20884	5.51561	5.24562
ENSDARG00000005186	10.7203	11.1066	10.3931	10.7308
ENSDARG00000005191	12.1968	12.1019	13.0351	12.8253
ENSDARG00000005210	7.47203	7.12721	6.71385	5.7293
ENSDARG00000005216	5.64668	6.56362	3.68312	4.96454
ENSDARG00000005218	7.33873	7.76505	5.63504	6.43683
ENSDARG00000005220	10.3203	11.1805	10.9371	11.1948
ENSDARG00000005221	4.58388	5.16583	2.30693	4.21956
ENSDARG00000005230	12.2385	12.4185	13.0571	13.0786
ENSDARG00000005232	7.90194	6.1456	5.51561	7.06227
ENSDARG00000005236	10.5678	9.81445	10.2461	9.84857
ENSDARG00000005246	6.32899	8.28865	7.05104	8.13649
ENSDARG00000005251	11.0573	10.9084	10.4113	10.6983
ENSDARG00000005254	11.305	10.9724	11.4473	11.2199
ENSDARG00000005271	2.63765	2.52578	1.86084	2.1237
ENSDARG00000005274	7.33873	7.2896	8.07405	7.65569
ENSDARG00000005284	4.38185	4.84598	6.17131	5.53402
ENSDARG00000005315	10.9937	10.715	10.1541	10.1918
ENSDARG00000005318	8.84094	8.79817	9.11996	9.10122
ENSDARG00000005320	3.75869	3.02472	0	4.21956
ENSDARG00000005332	4.38185	2.71193	2.92229	3.85125
ENSDARG00000005335	0	0	1.21169	0.879336
ENSDARG00000005343	3.64282	0	1.21169	3.23194
ENSDARG00000005350	8.91462	9.13378	9.4536	9.59814
ENSDARG00000005355	9.35982	9.57743	10.2693	10.3881
ENSDARG00000005356	5.23121	5.19736	3.68312	4.80038
ENSDARG00000005359	11.7578	11.1257	12.1531	12.1408
ENSDARG00000005364	0	4.67736	0	4.66371
ENSDARG00000005368	9.89899	11.8972	10.592	11.1518
ENSDARG00000005371	1.03185	0	1.86084	0
ENSDARG00000005372	6.50524	6.79761	2.30693	4.21956
ENSDARG00000005374	9.91936	9.14999	9.77512	9.18684
ENSDARG00000005382	8.0343	8.093	7.73397	8.11481
ENSDARG00000005394	6.64732	6.80786	5.43012	6.71564
ENSDARG00000005397	8.36659	6.70194	7.14794	6.89934
ENSDARG00000005414	11.3501	11.411	11.7487	10.8386
ENSDARG00000005416	6.66228	6.56362	5.19119	6.25847
ENSDARG00000005423	13.338	12.2027	14.1544	13.4209
ENSDARG00000005425	10.426	9.90555	10.3207	9.88361
ENSDARG00000005448	8.22266	7.78074	7.93356	8.62782
ENSDARG00000005451	14.486	14.1143	14.8383	14.3916
ENSDARG00000005453	8.3012	8.10552	7.21337	7.0892
ENSDARG00000005454	9.86707	9.00162	10.5596	10.0765
ENSDARG00000005456	10.7327	9.74814	10.1032	9.42218
ENSDARG00000005458	11.5163	11.4315	11.3298	11.518
ENSDARG00000005462	11.7014	10.9524	12.035	12.0423
ENSDARG00000005463	8.93015	8.84122	9.92131	9.73944
ENSDARG00000005464	9.93176	8.88302	10.0124	9.16168
ENSDARG00000005468	8.3982	8.10136	8.60941	8.46255
ENSDARG00000005476	8.2868	8.50252	8.22128	8.40297
ENSDARG00000005479	10.9108	8.54603	10.0234	7.69714
ENSDARG00000005481	10.1182	10.9442	11.6037	11.5486
ENSDARG00000005482	8.97277	9.10705	8.61427	8.83827
ENSDARG00000005485	2.37255	4.99695	3.82385	7.26486
ENSDARG00000005500	9.19475	9.19753	8.57995	9.44842
ENSDARG00000005513	15.2359	15.2328	15.3068	15.1741
ENSDARG00000005518	2.37255	4.00626	1.21169	3.46915
ENSDARG00000005522	1.03185	0.842487	0	0
ENSDARG00000005525	8.90836	8.8733	9.50938	9.5244
ENSDARG00000005526	4.58388	7.93365	3.95206	8.32202
ENSDARG00000005536	10.3484	10.368	10.7066	10.6479
ENSDARG00000005540	9.27722	8.45766	10.4099	9.89255
ENSDARG00000005541	8.86053	7.7703	7.95667	7.76552
ENSDARG00000005544	3.22606	3.93324	4.54681	5.33835
ENSDARG00000005547	8.19721	8.44129	7.47051	8.79257
ENSDARG00000005549	9.40053	8.86841	8.95376	8.54917
ENSDARG00000005551	13.2831	12.8094	12.8347	12.6686
ENSDARG00000005559	3.05528	3.85632	5.59632	4.80038
ENSDARG00000005560	11.9387	11.8897	10.8949	11.0475
ENSDARG00000005561	8.48489	8.35306	7.58371	8.58431
ENSDARG00000005565	4.14684	6.38347	5.63504	6.93936
ENSDARG00000005574	5.70563	4.32447	2.92229	0.879336
ENSDARG00000005576	11.8423	11.1288	11.3612	11.3214
ENSDARG00000005578	2.37255	3.28163	4.0698	4.66371
ENSDARG00000005586	7.29141	7.4811	8.5849	7.12435
ENSDARG00000005590	8.59422	7.84685	8.46644	8.29142
ENSDARG00000005593	9.68498	8.26653	9.78592	9.8433
ENSDARG00000005595	5.67645	5.6259	3.95206	7.11564
ENSDARG00000005606	10.2316	9.40418	10.1152	10.017
ENSDARG00000005612	9.11817	9.4008	9.6995	9.98389
ENSDARG00000005616	3.22606	4.48638	0	2.1237
ENSDARG00000005619	8.96072	7.28227	9.30243	8.39939
ENSDARG00000005625	9.29652	9.59084	8.80038	9.04501
ENSDARG00000005626	2.04751	3.5974	0	2.37786
ENSDARG00000005627	0	3.49963	1.21169	2.78172
ENSDARG00000005629	7.11782	7.7385	4.83986	7.12435
ENSDARG00000005640	7.62492	6.35579	6.41329	7.49041
ENSDARG00000005643	9.56077	9.79269	10.4526	10.379
ENSDARG00000005645	10.0881	10.547	9.43452	9.38643
ENSDARG00000005651	9.00246	9.20337	8.39491	9.10562
ENSDARG00000005652	8.3012	9.24357	8.74835	8.73119
ENSDARG00000005670	0	0	1.86084	3.23194
ENSDARG00000005673	9.44229	11.3448	10.1323	11.0175
ENSDARG00000005675	9.40276	9.66319	11.3583	10.9992
ENSDARG00000005679	8.67018	9.90913	8.72161	8.80616
ENSDARG00000005690	6.63221	6.42401	5.81445	6.39426
ENSDARG00000005699	8.85403	7.55597	8.73504	8.38134
ENSDARG00000005704	6.7206	6.04521	5.4735	6.57027
ENSDARG00000005713	6.92045	6.81804	8.02387	8.25224
ENSDARG00000005716	4.30768	0.842487	4.37444	4.28315
ENSDARG00000005738	10.1858	10.0817	10.1272	9.66829
ENSDARG00000005739	6.52173	4.14208	2.30693	0
ENSDARG00000005749	0	5.73734	0	4.45866
ENSDARG00000005754	12.7239	10.939	11.6873	9.49617
ENSDARG00000005762	11.4934	9.50211	10.7009	8.74255
ENSDARG00000005772	12.3917	11.5136	12.9982	12.1053
ENSDARG00000005774	12.1923	10.8525	12.1095	11.5619
ENSDARG00000005775	5.14865	5.42748	1.21169	4.0833
ENSDARG00000005783	4.30768	2.87678	0	0
ENSDARG00000005786	4.64539	2.52578	4.70076	5.24562
ENSDARG00000005789	8.37569	7.60969	7.92577	8.29142
ENSDARG00000005791	14.9429	14.7186	15.2172	14.9151
ENSDARG00000005799	7.0167	7.60969	5.67275	7.21681
ENSDARG00000005800	3.51682	0	4.62584	2.78172
ENSDARG00000005821	7.65514	7.67273	10.4362	10.4689
ENSDARG00000005823	9.3367	8.61477	9.36424	9.31407
ENSDARG00000005827	11.6503	11.3249	11.3481	11.1545
ENSDARG00000005828	1.03185	1.37088	3.35229	2.37786
ENSDARG00000005834	4.05915	4.4344	6.65854	5.00282
ENSDARG00000005840	12.0424	11.95	12.5296	12.7223
ENSDARG00000005841	4.96784	2.52578	3.95206	1.815
ENSDARG00000005842	7.64764	8.13431	6.56137	6.42278
ENSDARG00000005853	4.2295	0	1.86084	4.34406
ENSDARG00000005861	9.56873	10.4876	9.35846	9.64276
ENSDARG00000005867	9.41385	8.76962	9.33807	9.63211
ENSDARG00000005870	9.02866	8.87573	9.70178	9.70213
ENSDARG00000005883	5.73422	4.32447	4.96672	4.75624
ENSDARG00000005891	9.37579	9.07347	10.2177	9.72234
ENSDARG00000005894	5.89481	5.88017	7.31226	4.45866
ENSDARG00000005897	4.38185	5.97418	8.07405	7.60682
ENSDARG00000005908	10.7781	10.494	10.7258	10.691
ENSDARG00000005913	3.75869	2.71193	0	3.93282
ENSDARG00000005915	8.32959	8.72974	8.10886	6.62037
ENSDARG00000005916	6.85686	8.11381	7.72503	8.5906
ENSDARG00000005924	6.50524	8.64938	8.37217	7.61919
ENSDARG00000005926	12.9018	12.7077	13.0604	12.7763
ENSDARG00000005927	10.5028	9.77973	9.79449	9.21768
ENSDARG00000005941	8.48489	8.6748	7.51271	8.03855
ENSDARG00000005943	4.64539	4.58502	5.19119	5.24562
ENSDARG00000005945	11.0693	10.9917	10.9458	10.745
ENSDARG00000005948	7.9331	6.84815	7.26366	6.76102
ENSDARG00000005972	7.1815	8.42806	8.39491	8.11917
ENSDARG00000005980	9.55877	9.52248	9.15702	9.36639
ENSDARG00000005989	10.5255	11.0283	10.4141	10.063
ENSDARG00000005993	9.64035	8.70802	10.0451	9.71947
ENSDARG00000006003	11.9612	11.2578	10.3617	10.0988
ENSDARG00000006008	10.8229	12.6058	6.17131	13.562
ENSDARG00000006010	9.39158	9.61439	8.33737	8.26016
ENSDARG00000006011	5.38339	4.99695	4.90468	5.14652
ENSDARG00000006019	12.4137	12.0367	13.6304	13.0956
ENSDARG00000006025	6.76285	7.0602	7.1072	7.91352
ENSDARG00000006029	11.2755	11.3928	13.4815	13.0847
ENSDARG00000006031	10.3939	11.0619	10.4512	10.2042
ENSDARG00000006038	11.4348	10.8009	10.7089	10.4087
ENSDARG00000006040	10.02	10.3339	10.0612	10.7393
ENSDARG00000006044	5.38339	8.29231	6.76712	7.61302
ENSDARG00000006052	4.58388	6.61121	6.22306	7.16712
ENSDARG00000006060	7.25241	7.84187	6.74958	7.27271
ENSDARG00000006062	9.84101	9.19558	9.66717	8.89025
ENSDARG00000006065	3.96578	6.66858	3.15325	5.96083
ENSDARG00000006074	9.47865	9.20725	10.0858	9.72806
ENSDARG00000006079	3.37875	2.06093	1.86084	0
ENSDARG00000006092	14.0439	12.7101	13.5561	12.6565
ENSDARG00000006093	4.58388	5.80029	4.37444	6.78318
ENSDARG00000006094	6.52173	5.73734	7.02212	7.28829
ENSDARG00000006109	0	0	3.95206	1.42173
ENSDARG00000006110	4.45238	6.46345	2.64717	6.50509
ENSDARG00000006112	5.70563	5.3733	3.35229	5.33835
ENSDARG00000006120	9.23282	8.6001	7.21337	7.31896
ENSDARG00000006124	11.0453	10.8307	11.1476	10.7129
ENSDARG00000006125	10.0374	10.1171	10.4553	10.4238
ENSDARG00000006128	9.29172	10.8301	8.83406	10.0777
ENSDARG00000006137	5.34682	4.76413	4.4632	4.28315
ENSDARG00000006151	3.22606	0	3.68312	1.815
ENSDARG00000006169	5.23121	6.35579	6.58133	6.89934
ENSDARG00000006174	5.70563	6.25452	4.37444	6.73851
ENSDARG00000006181	0	4.4344	4.0698	3.0969
ENSDARG00000006192	13.1529	12.0801	12.7446	12.0458
ENSDARG00000006196	8.31547	8.97912	7.91794	8.87485
ENSDARG00000006200	13.7857	13.035	14.1572	13.8118
ENSDARG00000006202	6.291	6.65729	6.56137	7.44247
ENSDARG00000006207	7.21232	6.52687	6.19742	6.22648
ENSDARG00000006215	9.45952	10.2002	8.5397	11.3816
ENSDARG00000006219	11.6996	11.3382	12.1898	11.6602
ENSDARG00000006220	7.0167	3.93324	5.94346	5.83916
ENSDARG00000006225	13.0387	12.0677	13.2297	12.3499
ENSDARG00000006235	11.2057	11.1785	9.95995	10.4229
ENSDARG00000006240	8.69584	9.28817	8.73504	9.34792
ENSDARG00000006242	11.5663	12.2614	11.3968	11.8348
ENSDARG00000006251	9.86707	9.52092	10.62	10.3735
ENSDARG00000006253	5.89481	5.75863	6.80157	6.14325
ENSDARG00000006257	8.40711	7.33991	6.76712	7.24104
ENSDARG00000006260	14.5811	14.0788	14.6287	14.5805
ENSDARG00000006266	9.83772	10.0753	9.97135	9.88489
ENSDARG00000006272	7.301	7.07725	6.97761	6.25847
ENSDARG00000006279	4.45238	2.06093	1.21169	3.46915
ENSDARG00000006283	8.25262	7.90529	7.76921	7.27271
ENSDARG00000006288	4.86815	4.58502	4.27987	6.10856
ENSDARG00000006290	11.7539	11.7385	12.0232	12.056
ENSDARG00000006292	3.75869	6.38347	4.37444	6.65684
ENSDARG00000006299	8.02276	7.95225	7.64191	7.38566
ENSDARG00000006300	9.63846	9.88513	10.2554	10.5422
ENSDARG00000006301	7.49728	7.71691	5.7095	7.03482
ENSDARG00000006307	10.3414	9.38548	8.12255	8.34082
ENSDARG00000006308	3.51682	5.84079	6.00388	6.36517
ENSDARG00000006314	8.48489	8.24406	8.24025	8.88513
ENSDARG00000006316	16.1161	15.7845	16.252	15.9862
ENSDARG00000006332	7.95149	9.41427	8.99528	9.54238
ENSDARG00000006345	8.33427	7.5741	8.12255	8.14079
ENSDARG00000006350	0	2.52578	4.54681	1.42173
ENSDARG00000006353	10.2978	10.3938	9.79663	9.34792
ENSDARG00000006356	5.76226	8.74582	5.38539	8.12786
ENSDARG00000006368	5.23121	5.19736	4.37444	4.71072
ENSDARG00000006370	11.4564	11.8145	12.2815	12.3891
ENSDARG00000006372	0	3.39474	3.35229	0.879336
ENSDARG00000006383	3.51682	3.49963	3.82385	4.01002
ENSDARG00000006385	8.73528	9.33322	8.5397	9.45707
ENSDARG00000006389	9.15035	8.4214	9.05719	9.02422
ENSDARG00000006392	9.44662	9.71039	9.73558	9.62906
ENSDARG00000006395	11.9357	11.3826	11.4548	11.2762
ENSDARG00000006396	0	0.842487	3.52716	0
ENSDARG00000006397	11.2441	10.9616	11.3741	10.8246
ENSDARG00000006399	15.2666	14.7319	14.695	14.3306
ENSDARG00000006408	12.1544	11.5961	11.5254	11.051
ENSDARG00000006409	8.52226	8.58826	10.098	10.5019
ENSDARG00000006413	12.386	11.8205	12.7274	11.8911
ENSDARG00000006420	9.60789	9.92334	8.73504	8.99603
ENSDARG00000006422	5.58522	2.31199	4.4632	5.24562
ENSDARG00000006427	7.13936	5.71573	6.19742	6.12601
ENSDARG00000006434	9.32969	9.18383	9.68573	9.62753
ENSDARG00000006447	2.04751	1.37088	3.68312	3.85125
ENSDARG00000006456	7.78381	7.0602	5.4735	6.60801
ENSDARG00000006467	1.62727	0.842487	2.92229	0.879336
ENSDARG00000006468	8.42476	8.74582	10.5032	10.9146
ENSDARG00000006474	0	0	2.30693	4.75624
ENSDARG00000006477	11.6338	11.2285	11.7717	11.051
ENSDARG00000006487	13.181	12.7025	12.8391	12.6225
ENSDARG00000006491	6.40209	4.92344	7.03665	6.72712
ENSDARG00000006494	10.8959	9.20918	9.93883	9.1638
ENSDARG00000006497	11.7037	11.9008	10.941	11.3023
ENSDARG00000006508	5.84324	6.04521	7.76048	8.63393
ENSDARG00000006514	12.5853	12.9241	11.8087	12.3513
ENSDARG00000006522	4.05915	4.2662	3.95206	3.67281
ENSDARG00000006524	11.8378	11.3718	11.6488	11.3228
ENSDARG00000006526	10.6573	11.5887	9.7199	12.3684
ENSDARG00000006527	10.5598	9.74281	10.4874	9.8951
ENSDARG00000006544	3.64282	3.49963	0	2.1237
ENSDARG00000006545	8.98472	9.14393	9.30544	9.40799
ENSDARG00000006546	6.89535	9.38548	8.12934	7.89837
ENSDARG00000006553	10.6357	10.3715	10.4992	9.63669
ENSDARG00000006560	3.22606	5.57879	4.27987	3.67281
ENSDARG00000006566	13.1466	11.6268	10.7862	10.4051
ENSDARG00000006567	8.93632	8.25908	9.40961	9.20543
ENSDARG00000006568	0	5.19736	0	3.93282
ENSDARG00000006577	5.23121	5.1336	8.30171	8.30297
ENSDARG00000006580	5.45385	4.58502	4.0698	4.15304
ENSDARG00000006584	8.70309	7.93365	8.17605	7.98219
ENSDARG00000006585	6.93284	6.71289	7.59358	7.0713
ENSDARG00000006588	6.99324	8.06764	7.05104	6.35041
ENSDARG00000006598	6.89535	7.92896	5.78031	6.01802
ENSDARG00000006600	7.88291	7.8909	8.11572	7.84142
ENSDARG00000006601	8.22266	7.38853	5.02619	6.47817
ENSDARG00000006602	4.64539	6.6909	3.15325	5.7293
ENSDARG00000006603	10.931	12.0836	11.7282	12.0209
ENSDARG00000006604	9.53865	8.99041	7.67015	7.95316
ENSDARG00000006607	6.45459	5.06689	2.64717	5.24562
ENSDARG00000006609	9.97583	9.55021	9.6995	9.4759
ENSDARG00000006615	5.06108	6.06243	1.21169	6.79413
ENSDARG00000006617	9.56873	11.5057	10.6272	11.0326
ENSDARG00000006621	10.2966	9.69114	9.10968	9.51118
ENSDARG00000006624	10.7113	8.94702	10.5944	9.83934
ENSDARG00000006636	0	2.52578	0	2.37786
ENSDARG00000006639	8.90207	9.07134	9.1899	9.44669
ENSDARG00000006640	5.67645	3.77507	0	0.879336
ENSDARG00000006642	11.6749	11.4139	11.4432	11.2961
ENSDARG00000006666	8.35743	7.4811	7.13449	7.64363
ENSDARG00000006672	10.8863	11.3006	10.2937	10.7722
ENSDARG00000006677	1.62727	5.6259	4.4632	4.8432
ENSDARG00000006678	5.41905	3.85632	3.95206	0.879336
ENSDARG00000006683	9.153	7.0516	9.66717	9.18476
ENSDARG00000006691	17.2443	16.2186	17.2338	16.4218
ENSDARG00000006712	6.17063	5.88017	5.24225	6.21021
ENSDARG00000006719	8.23271	8.98365	8.64779	9.09901
ENSDARG00000006747	8.11805	7.0602	7.89419	7.59434
ENSDARG00000006754	8.08513	8.13023	8.08807	9.13393
ENSDARG00000006757	5.58522	8.81859	1.21169	6.16028
ENSDARG00000006758	9.90529	8.83872	9.84904	9.74369
ENSDARG00000006760	2.04751	5.5301	5.38539	3.23194
ENSDARG00000006766	11.6031	11.274	11.6098	11.0748
ENSDARG00000006773	6.80389	7.2896	7.73397	7.25696
ENSDARG00000006775	3.75869	0	4.83986	5.42547
ENSDARG00000006782	9.46805	8.59419	9.59289	8.70821
ENSDARG00000006786	7.41135	8.59123	7.70696	8.84882
ENSDARG00000006791	8.44652	8.7538	8.68055	8.76499
ENSDARG00000006797	1.03185	4.38048	5.74534	4.75624
ENSDARG00000006811	3.75869	0	4.70076	2.9479
ENSDARG00000006812	9.97732	9.71449	9.87556	9.67719
ENSDARG00000006816	1.03185	0	2.64717	2.1237
ENSDARG00000006818	10.5982	10.2051	13.5965	13.5082
ENSDARG00000006832	4.2295	6.06243	5.51561	2.59387
ENSDARG00000006837	11.106	10.4464	10.1424	9.45361
ENSDARG00000006838	0	0	4.37444	0.879336
ENSDARG00000006840	9.70136	9.28817	10.2968	10.2175
ENSDARG00000006848	3.86595	6.43728	0	1.42173
ENSDARG00000006849	0	3.15888	0	3.0969
ENSDARG00000006859	10.9729	10.0333	9.83247	9.11001
ENSDARG00000006862	7.95149	8.38079	7.09337	8.01064
ENSDARG00000006863	3.86595	5.97418	4.83986	6.8477
ENSDARG00000006865	6.34761	4.7214	4.70076	4.71072
ENSDARG00000006868	4.96784	1.37088	3.95206	5.00282
ENSDARG00000006869	6.79034	6.75587	6.32131	6.90945
ENSDARG00000006877	4.38185	2.52578	5.38539	5.07646
ENSDARG00000006878	8.2868	7.2749	5.97399	5.63496
ENSDARG00000006889	9.21771	8.47384	8.82152	8.4418
ENSDARG00000006892	5.38339	3.93324	5.67275	5.33835
ENSDARG00000006894	2.63765	0	0	2.37786
ENSDARG00000006896	7.46352	8.20193	6.52059	7.61302
ENSDARG00000006899	8.01112	6.86787	8.10886	8.0839
ENSDARG00000006900	9.9532	9.2341	11.5872	10.329
ENSDARG00000006901	7.82427	8.75645	6.06188	8.75381
ENSDARG00000006911	4.2295	6.39711	3.35229	2.59387
ENSDARG00000006915	7.74218	9.20918	10.0142	10.1251
ENSDARG00000006921	10.0798	8.7538	9.91346	9.21157
ENSDARG00000006923	6.4198	6.42401	4.17865	5.9992
ENSDARG00000006924	8.50991	7.1755	8.80038	8.0839
ENSDARG00000006939	6.8438	4.38048	9.45901	9.90398
ENSDARG00000006944	1.03185	1.75677	2.64717	2.9479
ENSDARG00000006963	9.93945	9.35435	10.2862	9.90398
ENSDARG00000006978	1.03185	1.75677	6.09002	2.1237
ENSDARG00000006981	5.19052	6.88734	5.24225	6.40859
ENSDARG00000006983	5.78976	5.06689	4.37444	6.0909
ENSDARG00000006990	7.92072	7.51277	6.47862	6.33548
ENSDARG00000007009	8.6553	10.5682	7.80361	10.3319
ENSDARG00000007018	3.37875	5.22822	3.15325	4.66371
ENSDARG00000007024	3.64282	4.07577	0	0
ENSDARG00000007025	8.17652	8.3739	8.87102	8.52964
ENSDARG00000007034	11.1087	11.2054	11.1214	11.2
ENSDARG00000007040	0	5.64888	2.64717	5.00282
ENSDARG00000007045	7.57837	6.07946	6.81849	6.91949
ENSDARG00000007065	8.82441	9.45397	9.91935	9.85512
ENSDARG00000007077	8.22266	7.74918	7.55371	8.0928
ENSDARG00000007080	1.62727	4.48638	3.95206	4.51272
ENSDARG00000007081	10.4681	10.3887	10.2288	10.2357
ENSDARG00000007086	2.63765	3.49963	3.68312	2.1237
ENSDARG00000007092	9.47018	8.79044	9.12677	9.01956
ENSDARG00000007097	6.21188	4.67736	5.38539	6.47817
ENSDARG00000007098	12.872	12.7284	13.1526	12.7607
ENSDARG00000007099	10.6573	9.76534	9.4124	9.79912
ENSDARG00000007108	8.6553	7.39534	7.56378	7.00684
ENSDARG00000007125	7.69932	8.09719	8.9228	9.4793
ENSDARG00000007127	9.04872	8.63218	9.16034	9.01254
ENSDARG00000007129	4.64539	3.49963	6.47862	5.45339
ENSDARG00000007130	7.91449	7.42893	8.68978	8.29913
ENSDARG00000007135	9.57467	8.98138	9.53776	9.25583
ENSDARG00000007136	6.85686	6.57567	7.14794	4.28315
ENSDARG00000007141	12.0669	11.8586	12.7537	12.5597
ENSDARG00000007149	3.51682	4.38048	4.17865	5.07646
ENSDARG00000007151	1.62727	4.32447	0	3.57457
ENSDARG00000007169	9.73358	9.84712	10.9876	10.8924
ENSDARG00000007171	5.52103	6.01013	4.70076	5.61038
ENSDARG00000007172	9.13703	7.82683	7.22611	7.26486
ENSDARG00000007175	8.25262	8.34955	7.45976	8.51647
ENSDARG00000007179	10.6442	11.6057	10.2319	10.6622
ENSDARG00000007180	8.89576	10.4274	9.553	10.0844
ENSDARG00000007181	7.98756	7.34696	8.35487	8.53944
ENSDARG00000007184	11.8566	11.4348	9.87151	9.71371
ENSDARG00000007186	6.48855	4.2662	5.24225	3.76479
ENSDARG00000007195	3.64282	4.63193	3.35229	5.7293
ENSDARG00000007196	11.1297	10.8807	11.4554	11.259
ENSDARG00000007198	7.44634	6.47635	7.70696	6.58296
ENSDARG00000007207	8.00527	8.42806	8.61911	8.0839
ENSDARG00000007216	12.9044	12.121	13.5178	13.0671
ENSDARG00000007217	8.38022	8.57931	8.05989	8.28367
ENSDARG00000007219	10.7185	10.581	11.1129	10.8667
ENSDARG00000007220	7.15001	6.01013	5.4735	4.4025
ENSDARG00000007221	8.61359	8.78267	9.0749	8.89788
ENSDARG00000007231	9.45308	8.84371	8.59476	8.36674
ENSDARG00000007241	11.1897	9.95942	9.96376	10.0698
ENSDARG00000007244	7.60957	8.05478	9.42074	8.11043
ENSDARG00000007245	2.86152	0	1.21169	0.879336
ENSDARG00000007247	6.81732	6.28419	4.37444	5.88087
ENSDARG00000007250	7.17108	7.1834	7.57378	7.67952
ENSDARG00000007257	11.1391	11.0167	11.3904	11.465
ENSDARG00000007264	10.9295	10.1109	10.3789	10.6358
ENSDARG00000007271	9.60208	9.20337	9.43452	9.80048
ENSDARG00000007275	10.3972	11.6519	8.53458	11.787
ENSDARG00000007276	2.86152	0	2.30693	0
ENSDARG00000007277	5.01521	5.34543	0	2.9479
ENSDARG00000007278	9.11001	8.29959	9.30843	8.64305
ENSDARG00000007279	11.0288	10.6402	11.8845	11.5683
ENSDARG00000007285	9.96078	9.65186	10.353	10.4817
ENSDARG00000007289	9.89583	9.24734	8.07405	7.5237
ENSDARG00000007294	10.6694	10.9338	11.4398	11.4837
ENSDARG00000007302	10.2228	10.2546	8.80463	9.02655
ENSDARG00000007315	11.3073	9.37173	10.0105	9.50119
ENSDARG00000007320	16.6308	16.086	16.811	16.423
ENSDARG00000007323	10.5183	10.9524	11.1401	11.2138
ENSDARG00000007329	2.86152	5.28801	4.17865	4.51272
ENSDARG00000007344	7.72091	8.70253	6.11763	7.05318
ENSDARG00000007347	12.0266	12.9937	12.9072	13.222
ENSDARG00000007349	6.0162	3.77507	0	2.1237
ENSDARG00000007356	1.03185	4.07577	1.86084	0.879336
ENSDARG00000007359	8.60587	8.89509	9.43178	9.8525
ENSDARG00000007362	9.99811	11.0773	11.3755	11.5109
ENSDARG00000007366	3.51682	5.42748	5.24225	5.07646
ENSDARG00000007369	13.3549	11.9638	12.1271	11.3606
ENSDARG00000007370	9.44662	10.5424	10.5993	10.3394
ENSDARG00000007377	14.3308	15.3354	14.6063	15.4691
ENSDARG00000007382	1.03185	4.99695	0	0
ENSDARG00000007383	1.62727	5.31701	4.0698	7.56905
ENSDARG00000007385	13.3161	12.8868	13.7084	13.4605
ENSDARG00000007387	10.3037	9.95135	10.2724	10.0005
ENSDARG00000007396	9.8044	9.20143	6.62045	6.62037
ENSDARG00000007398	5.19052	4.4344	2.30693	4.21956
ENSDARG00000007405	9.93792	10.4073	10.941	10.6733
ENSDARG00000007406	6.38416	6.3697	5.91227	3.93282
ENSDARG00000007407	7.25241	5.16583	7.16126	0.879336
ENSDARG00000007409	7.10693	7.83688	7.62277	8.31062
ENSDARG00000007412	3.05528	3.77507	5.08331	2.78172
ENSDARG00000007413	10.5895	9.89117	10.1118	9.85643
ENSDARG00000007418	8.01112	5.97418	7.7517	6.8477
ENSDARG00000007421	4.64539	5.64888	5.13826	7.05318
ENSDARG00000007425	6.23207	7.71691	8.17605	8.48301
ENSDARG00000007429	7.56251	7.74385	8.40615	8.27588
ENSDARG00000007430	6.86981	6.26943	6.94716	6.35041
ENSDARG00000007436	2.63765	0	3.15325	0
ENSDARG00000007438	13.4802	12.8373	12.9814	12.6639
ENSDARG00000007443	7.11782	6.04521	6.06188	6.39426
ENSDARG00000007444	7.46352	7.15156	4.27987	5.65913
ENSDARG00000007449	3.37875	2.52578	4.96672	5.94125
ENSDARG00000007461	5.19052	4.07577	5.97399	4.51272
ENSDARG00000007465	4.05915	2.31199	3.35229	4.01002
ENSDARG00000007467	2.37255	0	0	4.01002
ENSDARG00000007477	2.63765	5.99227	6.54112	6.45074
ENSDARG00000007480	0	0	1.86084	4.21956
ENSDARG00000007485	10.7336	9.84339	10.651	9.78683
ENSDARG00000007494	8.56268	7.8909	8.84648	8.61552
ENSDARG00000007496	10.1715	10.3758	10.7765	11.0798
ENSDARG00000007523	9.84593	9.87907	10.1204	9.544
ENSDARG00000007526	13.1026	12.4528	13.2687	12.9682
ENSDARG00000007531	8.19721	8.15854	8.11572	7.48366
ENSDARG00000007534	8.30597	8.76173	9.88964	10.8352
ENSDARG00000007560	9.95472	7.0516	8.8131	6.03659
ENSDARG00000007561	4.05915	5.06689	5.24225	6.55747
ENSDARG00000007566	8.6553	7.47468	8.55492	7.86239
ENSDARG00000007576	9.70136	4.7214	1.21169	4.0833
ENSDARG00000007597	8.54665	8.81097	8.34906	8.86968
ENSDARG00000007601	5.48783	5.42748	5.24225	5.48077
ENSDARG00000007603	9.65164	10.494	11.2548	11.2786
ENSDARG00000007614	4.14684	5.95586	6.49976	6.33548
ENSDARG00000007624	9.69228	9.63613	9.69721	9.79367
ENSDARG00000007630	9.58648	9.52869	9.36424	9.38099
ENSDARG00000007639	8.60587	8.01553	9.25971	8.32202
ENSDARG00000007654	7.64764	7.28227	5.7095	6.8789
ENSDARG00000007657	7.0167	7.03425	6.4354	7.5171
ENSDARG00000007663	6.50524	5.73734	5.51561	5.96083
ENSDARG00000007671	7.13936	7.87149	5.97399	6.69241
ENSDARG00000007678	7.58623	7.74385	4.54681	6.8789
ENSDARG00000007682	11.293	10.3887	11.332	11.4412
ENSDARG00000007691	10.3939	9.85826	10.5833	10.3253
ENSDARG00000007693	13.9169	13.8751	14.7686	14.0534
ENSDARG00000007697	11.6545	9.40586	8.75715	9.30835
ENSDARG00000007708	14.1594	13.8336	13.6982	13.1211
ENSDARG00000007709	0	0.842487	0	4.0833
ENSDARG00000007711	8.97876	10.6552	10.3325	10.5463
ENSDARG00000007715	0	3.02472	3.15325	0.879336
ENSDARG00000007720	9.99072	9.91507	10.0031	9.80455
ENSDARG00000007722	7.09596	7.75449	7.41596	7.73174
ENSDARG00000007723	4.2295	3.85632	0	2.9479
ENSDARG00000007727	6.53804	7.00782	7.7517	7.67952
ENSDARG00000007734	7.7492	8.23649	8.5397	8.65812
ENSDARG00000007737	9.50793	9.65612	10.4539	9.83404
ENSDARG00000007739	10.723	10.1558	10.5784	10.2724
ENSDARG00000007743	4.58388	6.3697	5.29156	5.21334
ENSDARG00000007744	11.9006	11.2251	11.7454	11.6707
ENSDARG00000007745	13.1874	12.8907	13.3477	13.4322
ENSDARG00000007751	6.70624	6.82814	6.78445	7.57541
ENSDARG00000007753	6.47167	8.39785	5.7095	8.34455
ENSDARG00000007755	9.66469	9.77582	10.1968	9.64579
ENSDARG00000007760	9.13167	10.2499	9.94076	10.0205
ENSDARG00000007764	6.0162	6.78729	7.13449	6.40859
ENSDARG00000007769	5.76226	5.5301	8.56999	8.40655
ENSDARG00000007774	10.812	11.6502	11.278	10.8105
ENSDARG00000007783	1.03185	2.87678	6.22306	5.63496
ENSDARG00000007786	9.85572	9.85579	8.47713	9.07676
ENSDARG00000007788	6.70624	3.85632	5.51561	4.75624
ENSDARG00000007791	12.455	12.0053	12.5814	12.3539
ENSDARG00000007795	5.84324	7.0516	7.30026	7.34899
ENSDARG00000007804	11.2749	10.888	11.1717	10.6756
ENSDARG00000007807	7.8309	8.63506	8.45566	8.18308
ENSDARG00000007808	8.6922	7.54376	7.6608	7.39289
ENSDARG00000007812	7.80418	6.61121	6.62045	7.24902
ENSDARG00000007813	8.07399	8.73781	9.17683	8.86968
ENSDARG00000007818	8.91462	9.66319	8.96521	8.85929
ENSDARG00000007823	14.9211	13.6969	13.6803	12.8682
ENSDARG00000007824	6.85686	7.7703	7.47051	7.73174
ENSDARG00000007825	9.15829	8.73781	8.85471	8.00594
ENSDARG00000007836	14.6414	16.1565	14.9737	15.5697
ENSDARG00000007856	5.01521	0	1.21169	0
ENSDARG00000007863	12.4711	12.427	12.8569	12.4722
ENSDARG00000007864	0	1.37088	2.30693	0.879336
ENSDARG00000007867	10.5028	10.4448	10.5071	10.6947
ENSDARG00000007869	0	2.52578	0	3.67281
ENSDARG00000007885	6.291	6.04521	6.56137	6.03659
ENSDARG00000007886	6.27162	6.12935	5.24225	5.24562
ENSDARG00000007891	8.42037	10.1717	8.31369	9.70938
ENSDARG00000007892	7.57837	6.58761	5.43012	6.7498
ENSDARG00000007901	11.1005	10.3793	10.8022	10.7798
ENSDARG00000007906	5.89481	2.31199	1.86084	0
ENSDARG00000007912	6.86981	7.52525	6.00388	7.23301
ENSDARG00000007916	8.72819	9.19168	9.61	9.30261
ENSDARG00000007918	10.3061	9.59381	9.81782	9.99699
ENSDARG00000007923	10.1128	10.1192	10.5252	10.1131
ENSDARG00000007941	5.96887	0	3.35229	2.1237
ENSDARG00000007943	7.0512	7.94298	8.04559	7.34154
ENSDARG00000007944	0	0.842487	1.21169	0
ENSDARG00000007950	2.63765	0.842487	1.21169	2.9479
ENSDARG00000007955	12.2153	11.934	13.0075	12.7138
ENSDARG00000007959	11.5059	11.3649	11.5585	11.4456
ENSDARG00000007960	15.2583	14.4248	14.7754	14.2771
ENSDARG00000007971	11.284	11.0794	11.2939	11.4731
ENSDARG00000007975	8.50991	8.69151	8.24651	8.36307
ENSDARG00000007976	9.58256	9.59824	8.91102	8.99128
ENSDARG00000007982	10.5285	10.2176	8.34323	9.35718
ENSDARG00000007989	11.2025	11.324	11.124	11.2913
ENSDARG00000007990	5.70563	5.71573	5.74534	4.66371
ENSDARG00000007996	9.49127	7.2675	7.49176	6.47817
ENSDARG00000008010	3.86595	0	2.30693	2.59387
ENSDARG00000008014	7.20212	7.92426	8.54479	8.82231
ENSDARG00000008019	2.63765	0	4.70076	0
ENSDARG00000008020	7.90823	8.31044	9.05004	8.97933
ENSDARG00000008022	7.85714	7.39534	7.85372	7.77661
ENSDARG00000008026	12.3807	12.5378	13.0378	11.922
ENSDARG00000008030	9.79425	10.7539	10.0343	9.62906
ENSDARG00000008032	9.79255	9.70218	9.94462	9.73377
ENSDARG00000008034	8.79418	8.9949	7.82889	7.95804
ENSDARG00000008049	10.8533	10.2741	10.3789	9.9815
ENSDARG00000008060	2.63765	4.84598	3.15325	3.76479
ENSDARG00000008068	9.54068	9.51936	10.0288	9.74792
ENSDARG00000008075	5.45385	6.25452	6.58133	8.60623
ENSDARG00000008097	10.125	9.75742	9.92912	10.1043
ENSDARG00000008100	2.04751	4.48638	4.70076	4.66371
ENSDARG00000008105	9.325	9.56086	9.49366	9.23788
ENSDARG00000008107	6.10646	6.28419	4.77199	6.05492
ENSDARG00000008119	9.12088	9.22648	8.6666	9.2657
ENSDARG00000008127	0	0.842487	3.95206	0.879336
ENSDARG00000008131	7.69205	7.4811	1.21169	4.28315
ENSDARG00000008133	5.52103	5.71573	0	4.28315
ENSDARG00000008140	3.64282	5.1336	1.21169	3.85125
ENSDARG00000008141	9.86545	9.85703	9.95039	9.89764
ENSDARG00000008142	10.9729	11.1616	10.981	11.1492
ENSDARG00000008153	11.321	10.8832	10.2032	10.0425
ENSDARG00000008155	7.98756	7.42227	10.9274	10.4369
ENSDARG00000008164	2.04751	5.88017	5.24225	4.92522
ENSDARG00000008165	6.40209	7.2896	7.52307	7.79854
ENSDARG00000008170	8.13959	7.15156	4.17865	5.88087
ENSDARG00000008174	9.04872	2.31199	8.32558	0.879336
ENSDARG00000008184	8.96977	8.71892	8.83406	8.40655
ENSDARG00000008186	8.46796	9.16402	11.2494	10.7688
ENSDARG00000008188	12.0626	11.5662	11.7668	11.4193
ENSDARG00000008192	1.03185	2.71193	1.21169	0
ENSDARG00000008200	9.32029	10.2099	9.58796	10.4069
ENSDARG00000008203	9.79933	7.5741	8.7746	5.94125
ENSDARG00000008209	6.17063	3.93324	2.30693	2.59387
ENSDARG00000008218	10.7721	9.98899	10.3646	10.6135
ENSDARG00000008219	3.51682	0	3.68312	0
ENSDARG00000008224	10.6309	11.0321	11.2718	11.0887
ENSDARG00000008235	7.77696	7.2969	7.47051	7.15016
ENSDARG00000008237	11.6768	11.6268	12.1237	11.8757
ENSDARG00000008238	7.74218	8.43799	8.68517	9.26963
ENSDARG00000008239	9.00832	8.38421	8.47713	8.53618
ENSDARG00000008243	12.7243	12.2839	13.0842	12.6753
ENSDARG00000008247	4.58388	4.00626	4.4632	2.78172
ENSDARG00000008249	4.30768	3.49963	0	3.57457
ENSDARG00000008255	10.4882	9.72939	10.2113	9.64427
ENSDARG00000008263	2.86152	6.45042	1.86084	4.61511
ENSDARG00000008275	8.63649	8.8806	8.50353	7.77661
ENSDARG00000008278	10.5438	10.3611	9.4536	9.26766
ENSDARG00000008279	3.22606	3.28163	3.52716	3.23194
ENSDARG00000008287	9.30131	10.0024	10.1756	10.6174
ENSDARG00000008292	14.6937	14.0055	14.5724	14.1704
ENSDARG00000008305	8.21761	6.95346	7.94901	3.76479
ENSDARG00000008310	11.8212	10.5378	12.4206	11.2215
ENSDARG00000008322	6.50524	5.67151	6.69565	5.63496
ENSDARG00000008329	2.37255	2.71193	1.21169	2.78172
ENSDARG00000008333	12.8306	12.3808	14.6471	14.4712
ENSDARG00000008363	15.1586	15.0981	14.4775	14.4062
ENSDARG00000008370	10.7582	10.2861	11.0034	10.4448
ENSDARG00000008372	8.05711	8.3739	7.55371	7.66169
ENSDARG00000008377	11.0424	10.5454	11.0435	10.4229
ENSDARG00000008380	10.6243	10.0102	10.2064	10.287
ENSDARG00000008383	12.3844	12.4857	12.3343	12.2473
ENSDARG00000008384	8.32019	7.13537	7.58371	7.66169
ENSDARG00000008388	10.0545	11.6416	10.0013	10.74
ENSDARG00000008395	10.4553	9.53795	10.9274	10.0402
ENSDARG00000008396	5.19052	6.70194	6.58133	5.88087
ENSDARG00000008398	4.2295	4.07577	3.95206	1.815
ENSDARG00000008403	2.37255	2.52578	0	0
ENSDARG00000008407	8.33893	7.56204	6.14472	5.58537
ENSDARG00000008413	7.84408	8.7956	8.45024	8.07494
ENSDARG00000008414	9.99958	10.888	9.73112	10.6212
ENSDARG00000008433	2.63765	8.30321	4.4632	6.05492
ENSDARG00000008434	8.8475	7.95686	9.51458	9.32355
ENSDARG00000008439	7.19185	7.15156	7.96429	6.19376
ENSDARG00000008447	11.2304	10.8789	11.5465	10.9051
ENSDARG00000008450	6.0393	6.75587	4.27987	5.2772
ENSDARG00000008454	4.2295	6.06243	6.29737	4.28315
ENSDARG00000008457	6.38416	5.5301	5.08331	6.66879
ENSDARG00000008461	9.58844	9.28267	10.3603	9.93771
ENSDARG00000008472	6.14956	6.16167	7.00743	7.47687
ENSDARG00000008480	9.93945	9.05422	9.75108	9.60748
ENSDARG00000008485	6.19141	5.73734	2.92229	4.96454
ENSDARG00000008487	10.1767	8.85364	8.60455	8.69949
ENSDARG00000008490	9.92867	10.055	10.3028	10.286
ENSDARG00000008491	5.30931	6.16167	6.03317	4.51272
ENSDARG00000008494	8.94246	10.3321	9.36135	9.75354
ENSDARG00000008502	10.9729	11.4561	11.4649	11.2639
ENSDARG00000008503	7.48891	7.11075	9.67415	9.41333
ENSDARG00000008540	7.74218	4.48638	3.82385	5.2772
ENSDARG00000008541	1.03185	0	2.64717	0.879336
ENSDARG00000008542	8.37569	8.81097	8.22128	8.4694
ENSDARG00000008548	8.87665	8.78007	6.80157	8.09723
ENSDARG00000008551	11.0658	10.9054	10.799	10.5044
ENSDARG00000008553	4.51963	4.58502	1.21169	1.42173
ENSDARG00000008560	9.43578	8.82617	10.8544	10.5964
ENSDARG00000008568	8.70671	9.93508	8.03839	9.05187
ENSDARG00000008573	8.40711	8.81351	8.84235	9.01254
ENSDARG00000008575	5.23121	5.60254	6.06188	5.61038
ENSDARG00000008592	8.18172	9.63325	8.37789	9.32355
ENSDARG00000008593	8.57063	7.12721	8.62393	8.07494
ENSDARG00000008623	11.0273	10.4065	10.8728	10.6517
ENSDARG00000008637	2.37255	3.85632	4.62584	0.879336
ENSDARG00000008639	7.92692	8.53373	7.25125	7.77661
ENSDARG00000008660	6.38416	6.67979	4.54681	4.28315
ENSDARG00000008662	7.48891	7.1755	7.63237	6.89934
ENSDARG00000008678	10.2736	11.1606	12.2483	12.1279
ENSDARG00000008697	6.32899	6.3697	6.45717	5.9214
ENSDARG00000008703	7.34801	7.92896	8.54479	8.19553
ENSDARG00000008706	11.9893	11.4967	11.7641	11.4162
ENSDARG00000008720	9.90056	8.5823	6.22306	7.0892
ENSDARG00000008723	3.64282	5.93731	6.09002	6.62037
ENSDARG00000008727	5.76226	6.82814	6.97761	7.04403
ENSDARG00000008732	6.50524	8.26281	4.37444	6.05492
ENSDARG00000008735	11.6428	11.9997	12.7192	13.0476
ENSDARG00000008740	11.1623	10.381	10.9506	10.6659
ENSDARG00000008748	11.6754	11.5229	11.8729	11.8172
ENSDARG00000008757	9.30369	8.95165	8.52946	8.45222
ENSDARG00000008765	8.94857	8.98138	9.84904	9.9755
ENSDARG00000008767	6.89535	4.67736	5.19119	4.80038
ENSDARG00000008772	1.62727	7.03425	0	3.67281
ENSDARG00000008784	6.88264	7.00782	7.94901	7.29602
ENSDARG00000008785	12.6214	12.2246	12.8724	12.6008
ENSDARG00000008788	1.03185	5.3733	5.33924	4.56482
ENSDARG00000008796	0	1.37088	2.64717	1.42173
ENSDARG00000008803	12.8665	12.3806	11.4391	11.9229
ENSDARG00000008805	10.3961	9.42597	10.0306	9.38099
ENSDARG00000008807	7.55451	6.59946	5.02619	3.85125
ENSDARG00000008808	9.05157	8.75909	10.2616	9.97068
ENSDARG00000008811	8.66276	10.6819	9.50938	10.01
ENSDARG00000008816	9.81448	10.9888	10.3617	10.4859
ENSDARG00000008818	6.47167	7.69499	7.0794	7.12435
ENSDARG00000008829	7.8309	8.093	4.96672	5.77426
ENSDARG00000008832	7.91449	8.00666	7.47051	7.85718
ENSDARG00000008835	5.23121	2.31199	3.52716	3.76479
ENSDARG00000008840	9.89583	9.97996	12.7731	12.6613
ENSDARG00000008849	1.03185	2.06093	2.30693	0.879336
ENSDARG00000008852	7.88928	8.64653	9.59043	9.1638
ENSDARG00000008858	3.86595	2.52578	5.33924	1.42173
ENSDARG00000008859	8.47221	8.28131	8.05989	6.35041
ENSDARG00000008861	5.73422	7.26005	2.92229	8.0839
ENSDARG00000008867	14.9205	14.5072	15.1968	14.4481
ENSDARG00000008880	5.10553	7.90051	5.8804	5.14652
ENSDARG00000008884	9.153	9.05422	9.75548	9.5997
ENSDARG00000008886	8.50991	8.13023	7.78652	8.29913
ENSDARG00000008890	7.34801	8.23649	8.87911	9.14894
ENSDARG00000008904	9.39158	10.4423	9.82202	9.87331
ENSDARG00000008906	5.55349	6.17757	6.29737	6.28977
ENSDARG00000008912	5.41905	3.85632	7.05104	4.15304
ENSDARG00000008920	9.92867	10.4014	10.2256	10.8873
ENSDARG00000008931	7.33873	4.99695	4.70076	5.33835
ENSDARG00000008936	10.7239	11.1015	11.2802	11.5401
ENSDARG00000008946	6.55417	5.86061	6.83522	6.45074
ENSDARG00000008947	11.8728	10.7938	11.4769	10.879
ENSDARG00000008948	3.22606	0	1.21169	0
ENSDARG00000008953	9.56077	9.43426	9.40402	9.64124
ENSDARG00000008966	9.77374	9.83213	10.0946	9.85512
ENSDARG00000008969	6.6015	8.44129	5.8478	8.31443
ENSDARG00000008976	11.7095	11.2777	11.8013	11.0714
ENSDARG00000008979	8.56268	8.13431	8.57995	8.51316
ENSDARG00000008982	6.19141	9.78881	6.03317	8.18308
ENSDARG00000008983	5.41905	6.52687	4.62584	5.63496
ENSDARG00000008986	6.23207	7.54376	6.90024	7.49041
ENSDARG00000009001	12.4924	12.6889	12.9649	12.5883
ENSDARG00000009014	8.49745	9.31896	5.24225	8.89788
ENSDARG00000009018	6.40209	4.99695	6.36803	4.51272
ENSDARG00000009021	5.19052	8.29231	5.59632	6.77214
ENSDARG00000009023	8.90522	8.59715	9.44	8.71687
ENSDARG00000009026	5.45385	6.06243	3.15325	4.45866
ENSDARG00000009031	9.0544	7.93832	8.24025	7.62534
ENSDARG00000009040	8.94552	8.18237	8.2085	7.3564
ENSDARG00000009046	7.16059	5.55465	5.97399	5.6829
ENSDARG00000009074	8.13959	7.2749	7.00743	6.98788
ENSDARG00000009079	6.4373	5.69379	8.25896	8.39939
ENSDARG00000009087	2.37255	1.75677	3.95206	1.815
ENSDARG00000009094	7.31053	8.26653	6.78445	7.62534
ENSDARG00000009106	11.9124	11.8574	11.351	11.3748
ENSDARG00000009113	7.65514	8.41136	7.4048	8.53618
ENSDARG00000009123	11.1257	12.9216	11.4205	11.6681
ENSDARG00000009131	7.15001	5.75863	8.33737	9.0102
ENSDARG00000009133	9.09906	7.58606	8.12934	7.60682
ENSDARG00000009134	9.25272	10.0191	9.07137	10.0821
ENSDARG00000009136	9.2101	10.4031	8.12934	9.78134
ENSDARG00000009142	9.42704	9.91507	8.72161	9.24389
ENSDARG00000009160	3.22606	2.06093	1.21169	4.21956
ENSDARG00000009169	10.3758	9.83339	9.32924	8.751
ENSDARG00000009170	11.3002	10.9373	10.7447	10.8017
ENSDARG00000009178	8.1713	8.82365	9.241	9.48776
ENSDARG00000009194	9.02866	8.06337	7.14794	7.74309
ENSDARG00000009196	7.96964	6.26943	6.69565	3.46915
ENSDARG00000009208	8.79418	8.40124	10.7754	10.5584
ENSDARG00000009209	11.0273	10.1757	10.2601	10.2821
ENSDARG00000009212	16.9388	16.2353	16.8825	16.2783
ENSDARG00000009214	8.11805	8.16653	9.60513	9.87202
ENSDARG00000009215	6.17063	7.07725	0	5.7293
ENSDARG00000009217	7.80418	5.95586	7.21337	6.68065
ENSDARG00000009218	7.16059	7.48749	7.49176	8.02467
ENSDARG00000009242	7.65514	8.49936	6.8681	7.63756
ENSDARG00000009250	12.274	12.226	12.2959	12.4566
ENSDARG00000009252	7.72804	7.58009	6.71385	7.90344
ENSDARG00000009253	10.647	10.4349	10.1457	10.2236
ENSDARG00000009262	1.62727	0	5.55653	4.75624
ENSDARG00000009266	8.59811	8.65507	8.86696	9.24589
ENSDARG00000009273	10.8768	10.3904	10.1289	10.0005
ENSDARG00000009280	6.366	8.49936	1.86084	7.93842
ENSDARG00000009281	3.22606	3.93324	1.86084	0
ENSDARG00000009285	16.9985	16.665	17.1502	16.8465
ENSDARG00000009299	9.90999	8.9447	8.54986	8.19139
ENSDARG00000009311	6.55417	5.93731	4.83986	6.71564
ENSDARG00000009313	8.69947	9.52714	10.9678	10.6554
ENSDARG00000009315	9.99811	10.1457	11.8769	11.367
ENSDARG00000009336	9.26502	8.57632	9.99944	10.0562
ENSDARG00000009341	4.45238	6.3697	3.52716	5.90128
ENSDARG00000009342	10.6887	10.7075	10.7547	10.6034
ENSDARG00000009346	10.3713	9.73208	10.5956	10.3309
ENSDARG00000009350	10.0881	10.482	10.9602	10.9718
ENSDARG00000009386	2.37255	4.00626	2.92229	0
ENSDARG00000009387	10.1464	10.9373	10.3487	10.0596
ENSDARG00000009390	10.7468	12.4869	10.9997	11.975
ENSDARG00000009401	6.63221	7.5741	5.7095	6.42278
ENSDARG00000009402	3.86595	0	0	0.879336
ENSDARG00000009418	9.91781	10.6069	10.1152	9.87975
ENSDARG00000009430	2.37255	2.31199	0	4.51272
ENSDARG00000009436	9.45952	8.90228	9.05004	9.55209
ENSDARG00000009438	3.05528	8.54908	0	5.6829
ENSDARG00000009443	2.86152	3.5974	4.96672	1.42173
ENSDARG00000009447	14.1212	14.0301	14.6377	14.7184
ENSDARG00000009459	2.86152	5.73734	5.51561	5.24562
ENSDARG00000009470	4.70439	4.38048	4.27987	2.37786
ENSDARG00000009471	4.45238	2.31199	5.8478	4.61511
ENSDARG00000009472	8.39373	8.29595	8.67592	9.00549
ENSDARG00000009473	8.75982	8.32121	8.86696	8.4418
ENSDARG00000009477	2.04751	0	4.70076	4.0833
ENSDARG00000009480	10.5508	10.4464	11.4635	11.0831
ENSDARG00000009484	11.7451	11.9994	12.2615	12.0931
ENSDARG00000009488	8.19207	7.01668	7.58371	7.22493
ENSDARG00000009493	5.67645	3.77507	2.92229	2.59387
ENSDARG00000009494	10.7892	9.48783	10.0234	9.85512
ENSDARG00000009499	8.34358	7.81672	8.69895	7.75435
ENSDARG00000009505	14.3283	13.473	14.9387	14.1812
ENSDARG00000009511	1.62727	0	1.21169	0
ENSDARG00000009524	4.81561	6.64591	5.97399	6.0909
ENSDARG00000009525	11.063	9.96286	11.0799	10.3561
ENSDARG00000009534	11.6887	10.9355	11.5673	10.4202
ENSDARG00000009544	15.2805	14.3018	13.9319	13.2715
ENSDARG00000009549	9.75467	9.44579	10.3192	9.54238
ENSDARG00000009550	6.12817	5.71573	5.55653	4.8432
ENSDARG00000009553	10.0784	9.47984	7.41596	8.52964
ENSDARG00000009557	9.09631	9.08615	8.84648	8.69949
ENSDARG00000009567	8.70309	8.5673	7.34766	7.0713
ENSDARG00000009568	4.58388	4.92344	0	0.879336
ENSDARG00000009585	10.7909	10.6502	11.3452	10.9102
ENSDARG00000009594	8.06839	7.03425	7.49176	6.07302
ENSDARG00000009607	8.4335	8.0846	7.93356	7.76552
ENSDARG00000009610	7.26226	6.76642	7.30026	6.97831
ENSDARG00000009624	4.64539	5.28801	3.15325	5.21334
ENSDARG00000009626	0	4.76413	7.27597	6.50509
ENSDARG00000009629	9.02578	9.67863	8.07405	9.21157
ENSDARG00000009637	4.58388	0.842487	3.68312	1.815
ENSDARG00000009640	13.1254	13.2276	13.6452	13.6834
ENSDARG00000009653	11.0208	11.0699	10.005	10.2899
ENSDARG00000009657	10.4434	10.5944	10.6952	10.7464
ENSDARG00000009673	3.75869	2.87678	4.70076	3.46915
ENSDARG00000009677	8.04004	7.83688	7.85372	7.24902
ENSDARG00000009681	10.6536	9.64616	10.187	9.98986
ENSDARG00000009685	7.69932	8.02434	7.28817	8.07044
ENSDARG00000009689	8.6849	7.39534	8.01655	7.47687
ENSDARG00000009693	6.45459	6.20884	5.8478	5.55992
ENSDARG00000009702	0	5.03234	3.15325	4.56482
ENSDARG00000009724	12.057	11.8322	12.294	11.8728
ENSDARG00000009727	5.41905	6.19329	4.83986	6.83714
ENSDARG00000009733	8.07399	8.55822	8.51914	7.06227
ENSDARG00000009735	11.1669	10.4529	11.0309	10.7351
ENSDARG00000009738	3.05528	0	2.92229	2.59387
ENSDARG00000009740	9.97433	9.60267	10.5646	10.01
ENSDARG00000009743	6.34761	7.24504	6.03317	7.61302
ENSDARG00000009745	8.32019	8.32121	9.18664	8.27196
ENSDARG00000009748	6.23207	7.82178	6.8681	7.85194
ENSDARG00000009753	9.4336	9.5441	9.44273	9.63211
ENSDARG00000009754	10.9525	10.5058	11.278	10.6903
ENSDARG00000009764	8.94246	8.77746	7.06529	7.74309
ENSDARG00000009771	10.2736	10.4249	9.91346	10.1294
ENSDARG00000009779	14.1908	13.7709	15.074	14.6404
ENSDARG00000009782	8.83765	9.40755	11.2423	10.6464
ENSDARG00000009783	8.7139	8.43469	8.46106	9.01956
ENSDARG00000009796	6.99324	5.84079	7.86191	7.42848
ENSDARG00000009806	10.5498	10.1608	10.3987	9.93152
ENSDARG00000009822	8.76676	9.24357	6.36803	8.38134
ENSDARG00000009823	8.11805	7.0857	5.74534	6.39426
ENSDARG00000009825	7.68474	6.32758	6.71385	9.25384
ENSDARG00000009830	12.9563	13.3152	13.3721	13.5143
ENSDARG00000009837	9.36211	9.63036	9.27511	9.43274
ENSDARG00000009839	6.32899	6.67979	5.63504	6.53152
ENSDARG00000009844	6.291	6.2988	7.06529	6.21021
ENSDARG00000009851	7.81761	9.18972	9.20927	9.59344
ENSDARG00000009862	8.50991	7.78074	8.34906	8.0614
ENSDARG00000009864	8.96676	8.73781	8.59966	8.7024
ENSDARG00000009868	8.26247	8.64081	9.38142	8.98173
ENSDARG00000009870	6.10646	3.85632	5.67275	4.8432
ENSDARG00000009871	10.5885	10.1406	10.5019	10.3552
ENSDARG00000009881	13.2763	12.9972	12.7535	12.6429
ENSDARG00000009886	6.98136	5.89947	6.11763	6.66879
ENSDARG00000009899	8.62889	6.32758	7.23874	6.07302
ENSDARG00000009901	9.01125	9.65328	11.1017	11.5324
ENSDARG00000009922	6.7206	2.06093	3.95206	3.85125
ENSDARG00000009930	6.0393	3.28163	5.02619	5.14652
ENSDARG00000009939	7.45495	8.32121	6.9926	8.72548
ENSDARG00000009941	0	4.32447	3.15325	3.35541
ENSDARG00000009942	10.6601	10.1447	10.439	10.2635
ENSDARG00000009949	5.76226	7.42227	3.15325	7.15016
ENSDARG00000009950	11.6362	11.7281	11.9377	11.8438
ENSDARG00000009953	9.11817	8.21354	8.7746	8.48976
ENSDARG00000009958	9.97433	9.76927	10.6042	10.3271
ENSDARG00000009961	4.2295	1.37088	0	0
ENSDARG00000009978	12.8808	11.3821	12.4636	9.46394
ENSDARG00000009982	8.13959	7.31857	7.62277	7.28829
ENSDARG00000010002	4.76107	5.42748	5.13826	4.61511
ENSDARG00000010008	9.2278	9.86072	6.88426	8.77885
ENSDARG00000010010	5.23121	6.95346	6.78445	6.66879
ENSDARG00000010018	8.2868	9.30817	7.87814	8.8928
ENSDARG00000010021	5.76226	6.59946	7.6608	7.93347
ENSDARG00000010023	1.03185	0	0	2.78172
ENSDARG00000010029	6.34761	5.93731	1.21169	5.61038
ENSDARG00000010031	5.70563	2.31199	1.21169	4.21956
ENSDARG00000010032	8.0343	8.90228	9.69492	9.934
ENSDARG00000010035	6.0162	7.00782	7.80361	7.16712
ENSDARG00000010042	6.25198	5.31701	6.76712	6.10856
ENSDARG00000010047	5.58522	5.57879	3.95206	5.83916
ENSDARG00000010051	9.8128	10.4521	10.4001	10.9264
ENSDARG00000010052	10.4106	10.1416	10.8001	10.7092
ENSDARG00000010059	8.79078	9.5654	9.32924	8.95024
ENSDARG00000010070	6.89535	8.672	7.47051	8.56205
ENSDARG00000010078	10.2821	9.58341	10.6018	10.2734
ENSDARG00000010083	9.22277	9.3648	8.33149	8.75662
ENSDARG00000010085	7.59405	9.3403	8.9614	9.68162
ENSDARG00000010096	0	3.93324	1.21169	4.56482
ENSDARG00000010098	6.366	7.75449	8.22128	7.0713
ENSDARG00000010108	6.7206	5.06689	6.34486	6.19376
ENSDARG00000010113	13.0286	12.6421	13.2718	13.2671
ENSDARG00000010130	2.63765	0	2.64717	3.35541
ENSDARG00000010132	7.62492	6.95346	5.8478	5.77426
ENSDARG00000010137	10.3576	9.55326	9.48574	8.61243
ENSDARG00000010144	9.98031	8.57332	9.43452	8.35938
ENSDARG00000010145	6.25198	7.93365	7.60337	7.80397
ENSDARG00000010146	8.11805	6.22423	9.341	9.5537
ENSDARG00000010149	14.2643	14.1809	14.6718	14.9022
ENSDARG00000010154	6.88264	8.28131	7.34766	8.43132
ENSDARG00000010155	10.9053	11.609	11.535	11.3472
ENSDARG00000010160	14.6451	14.6952	15.0609	14.8043
ENSDARG00000010169	10.1398	10.2714	10.3846	10.2909
ENSDARG00000010181	6.81732	5.40065	6.76712	6.73851
ENSDARG00000010183	1.62727	2.87678	5.55653	4.80038
ENSDARG00000010186	1.62727	3.49963	3.82385	4.21956
ENSDARG00000010192	7.09596	7.7703	2.92229	6.60801
ENSDARG00000010194	12.7896	12.4427	13.1354	12.8283
ENSDARG00000010207	5.14865	5.25842	6.00388	6.10856
ENSDARG00000010238	9.88311	9.66742	9.7378	9.47079
ENSDARG00000010244	13.2927	13.1342	13.7412	13.4777
ENSDARG00000010246	15.3441	14.1442	15.0913	14.3974
ENSDARG00000010248	6.73482	7.44871	6.83522	7.19218
ENSDARG00000010250	9.1477	7.95225	8.47179	8.4418
ENSDARG00000010252	0	4.07577	6.83522	6.19376
ENSDARG00000010255	9.47018	10.4006	11.1172	10.9566
ENSDARG00000010266	14.8236	13.9105	14.7483	13.7457
ENSDARG00000010267	6.57012	5.95586	6.14472	5.98014
ENSDARG00000010270	6.25198	3.5974	0	2.1237
ENSDARG00000010276	7.42895	8.16254	6.93169	8.27588
ENSDARG00000010279	10.6647	10.316	11.6623	11.222
ENSDARG00000010280	9.12898	8.50252	8.89913	8.7111
ENSDARG00000010281	8.62126	8.50252	8.57995	9.13608
ENSDARG00000010296	0	0	1.86084	3.93282
ENSDARG00000010300	6.88264	5.71573	5.55653	6.71564
ENSDARG00000010301	11.221	10.9701	11.2711	10.6312
ENSDARG00000010312	7.34801	7.0516	5.67275	5.7293
ENSDARG00000010316	11.6568	11.2275	12.3763	12.0346
ENSDARG00000010317	10.02	10.1109	12.3424	12.0354
ENSDARG00000010318	9.92712	11.0452	9.60757	11.1777
ENSDARG00000010331	2.04751	4.20547	5.19119	3.76479
ENSDARG00000010332	5.9446	0	6.94716	2.59387
ENSDARG00000010347	7.99939	5.34543	6.8681	1.42173
ENSDARG00000010350	5.99273	3.93324	4.27987	5.58537
ENSDARG00000010381	11.3268	11.4377	11.4122	11.222
ENSDARG00000010384	9.35753	9.71176	10.5019	10.5941
ENSDARG00000010385	3.37875	4.14208	3.95206	0
ENSDARG00000010400	9.43795	8.91182	8.95759	9.05415
ENSDARG00000010407	3.22606	2.71193	2.30693	3.93282
ENSDARG00000010408	7.32939	6.22423	6.8681	5.3081
ENSDARG00000010411	8.83105	8.54296	9.93107	9.75354
ENSDARG00000010415	4.38185	5.77961	6.03317	6.68065
ENSDARG00000010420	3.05528	5.99227	5.38539	1.42173
ENSDARG00000010423	15.3062	14.2246	18.3198	16.9708
ENSDARG00000010425	3.22606	0.842487	5.19119	0.879336
ENSDARG00000010432	10.0445	9.31357	10.8707	10.1348
ENSDARG00000010434	8.8144	9.27161	6.90024	8.4278
ENSDARG00000010437	7.03979	7.97062	8.35487	8.21196
ENSDARG00000010442	6.79034	7.40212	7.41596	7.70876
ENSDARG00000010445	8.35743	7.93832	8.2713	8.933
ENSDARG00000010472	4.14684	7.72775	5.13826	6.63263
ENSDARG00000010477	1.03185	3.15888	2.30693	0.879336
ENSDARG00000010478	8.37569	12.1333	8.12255	9.83404
ENSDARG00000010481	15.3577	14.583	15.9195	15.3676
ENSDARG00000010482	4.64539	3.77507	4.37444	1.42173
ENSDARG00000010487	11.2834	10.6923	11.229	10.9425
ENSDARG00000010514	4.51963	0	4.77199	0
ENSDARG00000010515	0	2.87678	1.86084	2.59387
ENSDARG00000010516	15.8565	15.4846	15.9387	15.5838
ENSDARG00000010519	8.34358	7.4811	6.49976	6.49169
ENSDARG00000010524	5.76226	6.45042	6.00388	6.60801
ENSDARG00000010531	8.20234	8.96545	8.58984	8.88513
ENSDARG00000010553	10.8278	10.3654	10.8929	10.6058
ENSDARG00000010555	1.03185	5.64888	0	2.59387
ENSDARG00000010556	6.99324	7.38168	9.09587	8.0928
ENSDARG00000010563	8.66276	8.88786	9.20606	8.80345
ENSDARG00000010571	11.8258	10.8376	11.8171	11.2361
ENSDARG00000010572	10.7746	10.029	10.8998	9.53587
ENSDARG00000010583	10.7424	9.99685	9.81782	9.30261
ENSDARG00000010586	2.37255	4.14208	3.35229	5.45339
ENSDARG00000010591	8.41154	6.98089	6.93169	5.3081
ENSDARG00000010596	10.5142	10.4948	10.6581	10.5632
ENSDARG00000010601	8.23772	7.76505	7.82889	8.19553
ENSDARG00000010603	5.64668	4.48638	4.17865	3.85125
ENSDARG00000010610	5.89481	5.45383	4.27987	4.15304
ENSDARG00000010619	5.01521	4.63193	7.58371	6.80501
ENSDARG00000010625	12.6096	12.1907	13.8103	10.7604
ENSDARG00000010630	7.301	7.98875	7.26366	7.69714
ENSDARG00000010641	12.1584	12.6535	11.6369	11.7438
ENSDARG00000010654	4.30768	3.5974	3.52716	5.07646
ENSDARG00000010655	8.43786	8.99938	8.06699	8.56205
ENSDARG00000010658	11.2559	10.1078	10.686	9.98389
ENSDARG00000010662	2.37255	4.07577	5.24225	5.96083
ENSDARG00000010673	7.92692	7.84187	7.18755	7.82014
ENSDARG00000010680	0	2.52578	3.35229	0
ENSDARG00000010681	6.85686	6.42401	5.59632	6.70407
ENSDARG00000010700	3.86595	0.842487	3.35229	3.23194
ENSDARG00000010701	2.37255	4.80564	5.38539	6.19376
ENSDARG00000010710	12.5648	11.0112	9.71087	9.33672
ENSDARG00000010717	9.64035	10.3142	10.4781	10.9621
ENSDARG00000010721	12.0714	12.6206	12.7559	12.4615
ENSDARG00000010727	6.63221	6.79761	4.62584	6.96867
ENSDARG00000010728	5.34682	3.85632	2.30693	0.879336
ENSDARG00000010729	2.63765	0	4.4632	0
ENSDARG00000010732	8.87344	8.672	9.55805	9.35534
ENSDARG00000010738	7.60183	8.94005	7.0794	8.46255
ENSDARG00000010745	10.9045	10.3268	10.6802	10.516
ENSDARG00000010752	11.125	11.3514	12.5561	12.2805
ENSDARG00000010756	7.96964	8.12614	5.24225	6.68065
ENSDARG00000010758	5.23121	6.43728	5.51561	5.9214
ENSDARG00000010764	5.9446	6.58761	5.43012	4.28315
ENSDARG00000010767	7.87651	5.50512	6.63962	5.21334
ENSDARG00000010770	11.1511	10.3997	7.99439	8.85668
ENSDARG00000010773	10.7909	11.1765	10.6164	10.56
ENSDARG00000010779	9.38934	9.56841	8.78755	9.09459
ENSDARG00000010784	10.827	11.1144	11.3246	11.2087
ENSDARG00000010785	10.8443	11.6721	9.3871	11.6965
ENSDARG00000010789	8.84422	8.17843	7.55371	8.28367
ENSDARG00000010791	11.9934	11.364	9.60757	10.7956
ENSDARG00000010792	10.4336	8.30321	10.5084	9.74651
ENSDARG00000010794	8.02276	7.83186	7.52307	8.11917
ENSDARG00000010816	6.6015	6.92549	3.82385	5.53402
ENSDARG00000010823	8.23271	8.18631	8.79184	8.53618
ENSDARG00000010831	9.94558	10.2888	11.229	11.0572
ENSDARG00000010844	8.57063	8.26653	7.26366	7.89837
ENSDARG00000010862	8.31547	6.95346	4.77199	6.35041
ENSDARG00000010873	9.63467	8.98591	9.58796	8.45567
ENSDARG00000010878	10.0402	10.995	8.89515	10.2317
ENSDARG00000010905	6.79034	7.02549	7.34766	6.93936
ENSDARG00000010918	7.63253	7.76505	8.99528	9.41333
ENSDARG00000010925	4.14684	5.64888	4.83986	3.85125
ENSDARG00000010933	4.70439	0	3.95206	2.59387
ENSDARG00000010934	3.05528	0	2.92229	4.45866
ENSDARG00000010936	4.76107	5.40065	7.6608	7.86758
ENSDARG00000010940	2.86152	3.15888	0	0
ENSDARG00000010941	1.03185	4.80564	4.96672	5.14652
ENSDARG00000010945	6.63221	7.66711	7.41596	6.8158
ENSDARG00000010946	12.1451	10.9713	12.8175	12.6059
ENSDARG00000010948	10.4745	9.28817	10.458	10.4025
ENSDARG00000010953	8.47221	9.23979	9.01743	9.0857
ENSDARG00000010956	9.92867	10.1537	10.8998	10.7743
ENSDARG00000010957	8.26737	9.3561	7.02212	9.07451
ENSDARG00000010962	9.2101	10.0732	8.5397	10.491
ENSDARG00000010965	12.5072	12.26	12.9873	12.7777
ENSDARG00000010977	4.2295	6.85804	4.0698	7.10688
ENSDARG00000010978	8.06839	7.04295	8.2085	7.19218
ENSDARG00000010981	6.17063	6.75587	5.91227	6.69241
ENSDARG00000011000	11.5054	11.1288	11.3135	10.7583
ENSDARG00000011020	11.2755	10.8964	11.0525	10.2185
ENSDARG00000011026	6.10646	6.74524	7.76921	7.01623
ENSDARG00000011027	8.70309	7.41559	7.13449	6.50509
ENSDARG00000011049	8.38924	8.85858	8.46106	8.42075
ENSDARG00000011055	9.29892	8.87573	9.67183	9.82606
ENSDARG00000011065	8.01695	8.55214	8.69437	8.75662
ENSDARG00000011066	3.64282	6.22423	3.15325	5.04011
ENSDARG00000011072	8.92706	8.82112	8.33149	8.50651
ENSDARG00000011076	8.80769	10.1855	4.90468	10.6151
ENSDARG00000011079	11.6243	11.2446	11.5667	11.0515
ENSDARG00000011088	5.01521	6.02778	0	4.66371
ENSDARG00000011091	2.86152	4.96066	3.68312	5.11191
ENSDARG00000011094	10.8278	9.63036	10.6284	10.3835
ENSDARG00000011122	8.76329	9.82458	8.79612	8.68485
ENSDARG00000011125	14.1957	13.6174	13.8469	13.5242
ENSDARG00000011141	7.21232	6.58761	5.63504	5.2772
ENSDARG00000011146	4.76107	5.10063	5.19119	4.66371
ENSDARG00000011152	8.63649	8.22506	8.99156	8.61243
ENSDARG00000011157	9.31083	8.62929	6.24826	7.03482
ENSDARG00000011163	10.4723	8.71348	9.35846	8.39939
ENSDARG00000011166	11.3945	8.29959	14.5584	13.8871
ENSDARG00000011170	12.8643	11.1056	13.1959	12.023
ENSDARG00000011171	1.03185	0.842487	5.29156	0
ENSDARG00000011175	9.90371	11.4455	11.0887	11.8799
ENSDARG00000011188	9.21264	9.22073	10.1067	10.0517
ENSDARG00000011190	8.49328	6.92549	6.24826	4.92522
ENSDARG00000011196	10.7176	10.7272	10.9573	10.8732
ENSDARG00000011201	14.7809	14.2916	14.9787	14.6345
ENSDARG00000011219	6.4198	6.35579	7.58371	7.34154
ENSDARG00000011222	6.63221	7.2969	4.4632	6.14325
ENSDARG00000011233	7.38455	6.19329	7.32416	8.03855
ENSDARG00000011235	6.63221	4.20547	2.30693	0.879336
ENSDARG00000011239	9.58059	10.4423	10.5858	10.2093
ENSDARG00000011240	9.02288	9.69253	7.56378	8.73688
ENSDARG00000011245	9.91936	8.92129	8.31369	8.98173
ENSDARG00000011246	9.65911	9.60854	10.3631	10.1316
ENSDARG00000011247	9.30845	8.64367	8.82989	8.72261
ENSDARG00000011257	6.0393	5.82068	5.67275	4.28315
ENSDARG00000011259	4.64539	6.16167	5.29156	7.19218
ENSDARG00000011262	7.64011	7.16757	7.96429	7.44247
ENSDARG00000011272	9.43578	9.20918	9.94269	9.85512
ENSDARG00000011273	8.01112	5.99227	6.17131	4.15304
ENSDARG00000011298	7.89562	8.25908	7.53335	7.63756
ENSDARG00000011299	7.56251	7.44871	8.22763	8.0839
ENSDARG00000011301	10.714	10.1717	10.5696	10.7764
ENSDARG00000011312	9.45308	8.53989	9.63648	9.31217
ENSDARG00000011317	4.96784	7.67833	6.41329	6.22648
ENSDARG00000011326	3.05528	5.93731	4.90468	6.36517
ENSDARG00000011333	7.60957	1.75677	8.26515	7.34899
ENSDARG00000011334	7.67002	7.16757	8.48775	8.03855
ENSDARG00000011360	8.59031	8.43138	9.66249	9.65933
ENSDARG00000011370	7.10693	6.90654	5.4735	6.01802
ENSDARG00000011371	8.13424	8.85364	9.0643	8.11043
ENSDARG00000011373	6.85686	6.71289	5.43012	5.33835
ENSDARG00000011376	6.92045	7.86168	8.9228	8.83297
ENSDARG00000011400	4.38185	2.31199	3.82385	0
ENSDARG00000011404	12.8028	11.7419	12.5605	12.0595
ENSDARG00000011405	16.6704	16.203	16.8099	16.3485
ENSDARG00000011407	12.2876	12.6077	11.0263	14.2812
ENSDARG00000011410	5.86926	6.58761	8.00182	7.42848
ENSDARG00000011418	9.2278	9.77712	8.85881	9.53096
ENSDARG00000011422	2.86152	6.48915	3.68312	4.71072
ENSDARG00000011434	6.93284	5.73734	6.22306	5.61038
ENSDARG00000011445	3.05528	5.31701	5.33924	5.04011
ENSDARG00000011449	7.20212	7.54376	9.92718	9.59814
ENSDARG00000011459	9.76683	10.8028	9.50677	10.0005
ENSDARG00000011462	10.8484	10.5561	10.1935	10.3215
ENSDARG00000011466	7.4805	7.19125	7.4048	7.23301
ENSDARG00000011473	9.68681	10.7698	11.3834	10.8044
ENSDARG00000011488	8.32019	9.4243	9.16034	9.39725
ENSDARG00000011490	6.366	5.31701	6.14472	5.42547
ENSDARG00000011493	7.92072	7.06875	8.18912	8.60933
ENSDARG00000011496	9.44445	9.44743	10.4647	10.0999
ENSDARG00000011498	6.55417	7.36095	8.02387	7.54331
ENSDARG00000011506	7.71375	8.5673	7.48118	7.59434
ENSDARG00000011510	11.7389	10.55	11.4412	10.6003
ENSDARG00000011515	5.58522	6.55147	8.13611	7.08028
ENSDARG00000011519	2.04751	1.37088	3.52716	0
ENSDARG00000011521	6.45459	6.63444	5.94346	6.32041
ENSDARG00000011533	10.7841	8.78267	9.34393	8.83562
ENSDARG00000011537	5.9446	6.53922	6.58133	6.63263
ENSDARG00000011545	12.4386	13.1665	12.9234	13.0098
ENSDARG00000011549	0	0.842487	4.27987	2.59387
ENSDARG00000011553	13.8334	13.6845	14.228	14.259
ENSDARG00000011555	11.4073	10.825	11.7706	11.258
ENSDARG00000011564	13.4365	12.2107	12.5293	11.8608
ENSDARG00000011570	7.92692	7.19125	5.74534	6.97831
ENSDARG00000011571	5.48783	9.22073	7.54357	7.80938
ENSDARG00000011573	4.45238	4.07577	1.21169	4.45866
ENSDARG00000011579	7.25241	9.14999	5.13826	8.43832
ENSDARG00000011581	3.37875	4.7214	4.27987	3.76479
ENSDARG00000011582	8.47221	7.68946	7.73397	7.43549
ENSDARG00000011583	5.45385	7.84685	4.77199	7.69714
ENSDARG00000011594	10.9487	10.4307	9.53776	9.71371
ENSDARG00000011597	11.0686	9.63469	10.4728	10.2507
ENSDARG00000011600	8.85077	7.2749	6.88426	5.65913
ENSDARG00000011602	7.95149	8.12614	5.67275	7.16712
ENSDARG00000011605	3.75869	6.38347	5.19119	5.2772
ENSDARG00000011609	12.5528	11.4638	10.7547	10.3422
ENSDARG00000011611	11.3262	11.1947	11.4696	11.256
ENSDARG00000011613	11.8497	11.8481	11.7949	11.8637
ENSDARG00000011615	6.53804	8.093	4.70076	6.90945
ENSDARG00000011618	3.51682	4.80564	3.95206	5.55992
ENSDARG00000011640	3.05528	4.99695	1.21169	4.4025
ENSDARG00000011648	11.8324	10.9679	11.5698	11.262
ENSDARG00000011652	7.02829	6.38347	0	4.61511
ENSDARG00000011661	6.63221	7.64442	7.31226	7.04403
ENSDARG00000011662	8.29162	8.80074	8.73058	8.3068
ENSDARG00000011665	15.0381	14.7441	15.108	14.6697
ENSDARG00000011671	0	1.37088	1.21169	3.0969
ENSDARG00000011672	6.17063	4.32447	4.70076	4.61511
ENSDARG00000011673	7.99939	8.48346	5.63504	7.58806
ENSDARG00000011683	9.46805	9.71449	8.30771	8.54593
ENSDARG00000011693	0	5.99227	3.95206	3.76479
ENSDARG00000011701	2.86152	0	2.92229	4.15304
ENSDARG00000011703	6.47167	4.99695	5.97399	5.53402
ENSDARG00000011723	5.34682	6.73454	6.56137	7.59434
ENSDARG00000011724	8.82441	9.52558	9.54286	9.06097
ENSDARG00000011727	10.6684	10.5324	9.0643	8.91304
ENSDARG00000011740	13.0022	12.2467	12.594	12.1671
ENSDARG00000011743	7.2325	6.93487	7.14794	7.49041
ENSDARG00000011764	10.3883	9.19558	10.0361	9.97309
ENSDARG00000011769	10.1922	10.8593	9.5978	9.93276
ENSDARG00000011770	8.6922	9.16202	9.81361	9.60593
ENSDARG00000011777	13.1842	13.4454	13.1837	13.2711
ENSDARG00000011783	5.45385	6.70194	6.83522	7.39289
ENSDARG00000011785	1.03185	5.03234	1.21169	3.23194
ENSDARG00000011797	7.03979	5.4797	6.74958	7.0713
ENSDARG00000011801	7.12863	7.60382	7.67944	7.41435
ENSDARG00000011809	8.1869	8.57332	9.52493	9.49113
ENSDARG00000011818	2.86152	0	3.35229	1.815
ENSDARG00000011819	9.5427	9.81826	8.28962	8.7871
ENSDARG00000011821	5.48783	6.75587	6.22306	7.34899
ENSDARG00000011824	9.62516	9.6318	8.72161	8.71974
ENSDARG00000011825	9.26502	9.01274	8.66192	8.90042
ENSDARG00000011837	7.38455	6.98089	7.64191	8.04315
ENSDARG00000011841	12.2326	12.0714	12.5808	12.5299
ENSDARG00000011845	0	3.5974	1.21169	0
ENSDARG00000011851	6.92045	6.79761	6.62045	6.47817
ENSDARG00000011855	5.52103	3.77507	4.70076	6.05492
ENSDARG00000011862	1.62727	3.93324	2.92229	4.01002
ENSDARG00000011863	7.19185	6.31326	6.88426	5.07646
ENSDARG00000011870	9.10181	9.37518	4.62584	7.77108
ENSDARG00000011876	14.3218	15.323	13.9345	14.2794
ENSDARG00000011885	9.90999	9.63325	9.99759	10.2357
ENSDARG00000011886	5.30931	2.31199	5.63504	2.59387
ENSDARG00000011890	10.0964	10.4472	10.2831	10.5185
ENSDARG00000011897	11.2012	11.5602	11.1953	11.5731
ENSDARG00000011909	5.48783	4.20547	6.94716	6.57027
ENSDARG00000011921	13.1842	12.8359	13.3737	13.3486
ENSDARG00000011925	6.93284	8.13023	7.63237	8.19553
ENSDARG00000011926	7.15001	7.62136	7.22611	7.83082
ENSDARG00000011929	4.05915	4.88523	1.86084	3.85125
ENSDARG00000011932	9.26011	9.35085	9.46708	8.90801
ENSDARG00000011934	11.639	11.3051	12.9741	12.3488
ENSDARG00000011941	6.0162	6.38347	5.67275	6.21021
ENSDARG00000011945	9.40053	8.75115	9.58549	9.24589
ENSDARG00000011948	8.72463	8.90467	9.11996	8.52964
ENSDARG00000011956	6.27162	1.37088	4.4632	3.85125
ENSDARG00000011958	11.4358	11.0277	11.0453	10.7695
ENSDARG00000011961	8.35743	9.68282	8.23395	9.05187
ENSDARG00000011973	8.11805	8.39105	9.21248	8.91052
ENSDARG00000011975	1.03185	6.09628	4.0698	5.42547
ENSDARG00000011983	5.61628	3.02472	1.21169	0.879336
ENSDARG00000011989	0	0.842487	1.21169	0
ENSDARG00000011998	3.51682	0	3.15325	0.879336
ENSDARG00000012002	8.63649	9.63469	9.41519	9.71947
ENSDARG00000012005	8.69947	7.69499	10.2	9.72664
ENSDARG00000012013	10.5007	9.34734	9.86745	8.30297
ENSDARG00000012016	8.00527	7.62716	9.59535	9.46051
ENSDARG00000012019	6.291	4.58502	3.95206	6.0909
ENSDARG00000012021	8.28196	8.39105	7.13449	8.01533
ENSDARG00000012025	10.6941	9.41427	9.92131	8.91304
ENSDARG00000012030	4.96784	4.20547	4.96672	4.21956
ENSDARG00000012035	6.38416	8.09719	6.09002	6.68065
ENSDARG00000012039	8.1713	7.88123	7.77789	7.56905
ENSDARG00000012040	10.8086	10.4149	10.9117	10.5807
ENSDARG00000012044	7.49728	8.17843	7.71602	7.91853
ENSDARG00000012051	6.23207	7.0941	6.06188	6.95897
ENSDARG00000012060	6.67708	4.2662	6.39084	4.0833
ENSDARG00000012066	10.0895	8.85117	8.75276	8.18724
ENSDARG00000012071	4.70439	3.77507	0	4.56482
ENSDARG00000012072	7.70655	8.093	7.92577	8.68779
ENSDARG00000012073	9.80945	8.74849	9.13016	9.2258
ENSDARG00000012076	8.12347	6.46345	4.37444	7.13301
ENSDARG00000012078	12.6802	11.1676	10.4781	10.1218
ENSDARG00000012113	8.50991	8.08038	9.28123	8.47282
ENSDARG00000012125	4.14684	0	2.64717	0
ENSDARG00000012126	5.14865	4.63193	2.30693	4.4025
ENSDARG00000012135	7.85063	8.28865	6.91605	8.41011
ENSDARG00000012137	5.14865	5.1336	8.18912	8.02931
ENSDARG00000012138	9.98478	9.8742	9.22522	8.94534
ENSDARG00000012140	12.0117	11.8011	11.8229	12.0354
ENSDARG00000012141	11.1511	10.3259	10.8778	10.572
ENSDARG00000012144	9.60982	9.82332	10.187	10.1229
ENSDARG00000012177	6.81732	6.87764	7.57378	7.06227
ENSDARG00000012184	4.76107	1.37088	4.62584	3.67281
ENSDARG00000012192	9.58059	9.98222	9.48574	9.50619
ENSDARG00000012194	8.3249	8.90467	8.40615	8.49313
ENSDARG00000012196	6.12817	6.86787	6.34486	6.25847
ENSDARG00000012199	8.48489	8.17843	8.26515	8.35569
ENSDARG00000012204	4.96784	4.38048	4.17865	5.42547
ENSDARG00000012215	10.1277	9.67724	10.8075	10.5251
ENSDARG00000012219	7.79742	7.0516	8.94993	8.92305
ENSDARG00000012222	8.69584	8.15453	7.56378	8.29142
ENSDARG00000012234	10.841	10.0848	11.1154	10.5487
ENSDARG00000012244	12.2086	11.8152	11.8313	11.5381
ENSDARG00000012247	5.67645	5.80029	9.23786	9.31407
ENSDARG00000012248	8.2277	7.91481	7.6608	7.02555
ENSDARG00000012261	11.0957	10.8137	11.2139	11.0792
ENSDARG00000012271	6.8438	8.64367	8.47179	8.47962
ENSDARG00000012274	12.226	11.4093	12.7399	12.3599
ENSDARG00000012275	3.37875	3.93324	3.52716	5.42547
ENSDARG00000012281	3.86595	7.06875	5.4735	5.3081
ENSDARG00000012295	7.68474	8.60892	7.03665	8.91052
ENSDARG00000012297	0	0.842487	0	1.42173
ENSDARG00000012306	4.96784	4.32447	5.59632	5.2772
ENSDARG00000012311	3.75869	5.25842	1.21169	5.00282
ENSDARG00000012314	9.47018	9.27161	8.94993	8.71399
ENSDARG00000012325	9.47865	9.51624	9.02109	9.42218
ENSDARG00000012340	6.47167	8.89028	9.83247	8.98651
ENSDARG00000012341	9.26502	7.65581	8.03839	5.00282
ENSDARG00000012347	5.73422	5.1336	2.30693	3.46915
ENSDARG00000012353	3.96578	5.64888	4.4632	5.70629
ENSDARG00000012366	3.64282	2.87678	2.92229	3.23194
ENSDARG00000012367	0	0	2.30693	3.46915
ENSDARG00000012368	8.45084	8.02434	7.82889	7.93347
ENSDARG00000012369	9.70678	11.1576	9.68342	9.68457
ENSDARG00000012378	10.1209	10.0047	10.3103	10.4994
ENSDARG00000012381	3.37875	4.88523	3.35229	4.45866
ENSDARG00000012387	11.5841	11.1501	11.6458	11.6673
ENSDARG00000012388	3.37875	5.80029	5.8804	6.51836
ENSDARG00000012389	7.4805	7.22223	6.83522	6.91949
ENSDARG00000012390	8.23772	8.30321	7.94901	8.10164
ENSDARG00000012395	11.4117	10.9826	14.4499	14.4526
ENSDARG00000012397	7.06252	6.83818	5.19119	5.24562
ENSDARG00000012399	11.3391	11.3164	11.6297	11.6227
ENSDARG00000012403	6.57012	6.35579	6.93169	6.39426
[truncated: 21,502 more rows]
